# Supplementary material for: Digital insights: Analyzing the reproductive intentions and influencing factors among urban women in China through online platforms
Source: PLoS One. 2025 Jul 28;20(7):e0327570. doi: 10.1371/journal.pone.0327570 (PMC12303354; doi:10.1371/journal.pone.0327570)
Supplement: S1 Appendix — Anonymized dataset of female user-generated content with extracted socio-demographic variables used for analysis. (XLSX) [file pone.0327570.s001.xlsx]

## Sheet: collected data
Age Interval	Marital Status	Educational Level	Reason Category	High-frequency Entries	fertility intentions	Data Collected Years	Living City
Under 20	Married	Below Bachelor's	socio-cultural influences	Urban Mobility	neutral	2022	Tianjin
20-30	Unmarried	Above Bachelor's	Socioeconomic Status	Housing Cost	neutral	2023	Tianjin
20-30	Married	Below Bachelor's	Socioeconomic Status	Housing Cost	neutral	2021	Beijing/Shanghai/Guangzhou/Shenzhen
20-30	Married	Bachelor's	social psychological factors	Child-rearing Expenses	neutral	2023	Hunan
20-30	Unmarried	Bachelor's	Socioeconomic Status	Adaption of Urban Newcomers	neutral	2023	Beijing/Shanghai/Guangzhou/Shenzhen
Under 20	Unmarried	Below Bachelor's	social psychological factors	Maternal Stress	neutral	2024	Shandong
20-30	Married	Bachelor's	social psychological factors	Child-rearing Expenses	neutral	2023	Shandong
20-30	Unmarried	Bachelor's	social psychological factors	Maternal Stress	neutral	2022	Hunan
20-30	Married	Bachelor's	social psychological factors	Workplace Pregnancy Equity	neutral	2023	Beijing/Shanghai/Guangzhou/Shenzhen
Above 30	Unmarried	Above Bachelor's	Social Support	Childcare Services	neutral	2021	Beijing/Shanghai/Guangzhou/Shenzhen
20-30	Married	Bachelor's	Social Support	Childcare Services	neutral	2021	Beijing/Shanghai/Guangzhou/Shenzhen
Above 30	Unmarried	Below Bachelor's	socio-cultural influences	Career Advancement and Personal Goals	neutral	2024	Hubei
20-30	Unmarried	Below Bachelor's	Socioeconomic Status	Adaption of Urban Newcomers	neutral	2024	Hubei
Above 30	Married	Above Bachelor's	Social Support	Childbirth Care	neutral	2023	Beijing/Shanghai/Guangzhou/Shenzhen
20-30	Married	Bachelor's	Social Support	Pregnancy-related Health Concerns	neutral	2024	Hubei
20-30	Married	Above Bachelor's	Socioeconomic Status	Adaption of Urban Newcomers	neutral	2022	Beijing/Shanghai/Guangzhou/Shenzhen
Above 30	Unmarried	Bachelor's	social psychological factors	Workplace Pregnancy Equity	neutral	2024	Shandong
20-30	Unmarried	Below Bachelor's	Social Support	Pregnancy-related Health Concerns	neutral	2021	Beijing/Shanghai/Guangzhou/Shenzhen
Above 30	Unmarried	Below Bachelor's	Social Support	Childcare Services	neutral	2024	Hubei
20-30	Unmarried	Bachelor's	Social Support	Pregnancy-related Health Concerns	neutral	2022	Hunan
20-30	Unmarried	Bachelor's	Social Support	Work-life Balance	neutral	2022	Shandong
20-30	Unmarried	Below Bachelor's	social psychological factors	Child-rearing Expenses	neutral	2024	Tianjin
Under 20	Unmarried	Bachelor's	Socioeconomic Status	Psychosocial Adjustment Issues	neutral	2024	Hunan
20-30	Married	Above Bachelor's	Social Support	Childbirth Care	neutral	2024	Hunan
Above 30	Unmarried	Above Bachelor's	Social Support	Childcare Services	neutral	2021	Tianjin
20-30	Married	Bachelor's	Social Support	Childbirth Care	neutral	2021	Shandong
20-30	Unmarried	Above Bachelor's	Social Support	Childbirth Care	neutral	2022	Tianjin
20-30	Married	Below Bachelor's	Socioeconomic Status	Adaption of Urban Newcomers	neutral	2024	Shandong
20-30	Married	Below Bachelor's	social psychological factors	Maternal Stress	neutral	2023	Shandong
Under 20	Married	Below Bachelor's	socio-cultural influences	Urban Mobility	neutral	2022	Shandong
20-30	Unmarried	Below Bachelor's	Socioeconomic Status	Adaption of Urban Newcomers	neutral	2021	Hunan
Under 20	Married	Above Bachelor's	Social Support	Work-life Balance	neutral	2022	Shandong
20-30	Unmarried	Below Bachelor's	socio-cultural influences	DINK (Dual Income No Kids)	neutral	2021	Tianjin
Above 30	Married	Bachelor's	Social Support	Childcare Services	neutral	2023	Hunan
20-30	Married	Bachelor's	Socioeconomic Status	Housing Cost	neutral	2024	Shandong
Under 20	Married	Bachelor's	social psychological factors	Diverse Sexual Orientations(e.g.,Lesbian)	neutral	2024	Hubei
20-30	Married	Bachelor's	socio-cultural influences	Career Advancement and Personal Goals	neutral	2024	Hubei
20-30	Married	Bachelor's	socio-cultural influences	Career Advancement and Personal Goals	neutral	2023	Shandong
20-30	Married	Bachelor's	social psychological factors	Workplace Pregnancy Equity	neutral	2023	Hubei
20-30	Married	Above Bachelor's	social psychological factors	Child-rearing Expenses	neutral	2023	Beijing/Shanghai/Guangzhou/Shenzhen
20-30	Married	Below Bachelor's	socio-cultural influences	Career Advancement and Personal Goals	neutral	2023	Hunan
Above 30	Married	Below Bachelor's	socio-cultural influences	Urban Mobility	neutral	2021	Beijing/Shanghai/Guangzhou/Shenzhen
20-30	Unmarried	Bachelor's	socio-cultural influences	Deinstitutionalization Of Marriage	neutral	2022	Hunan
20-30	Married	Bachelor's	socio-cultural influences	Urban Mobility	neutral	2023	Tianjin
20-30	Married	Bachelor's	social psychological factors	Child-rearing Expenses	neutral	2021	Hubei
20-30	Married	Above Bachelor's	Socioeconomic Status	Adaption of Urban Newcomers	neutral	2022	Hubei
Above 30	Married	Above Bachelor's	Socioeconomic Status	Psychosocial Adjustment Issues	neutral	2022	Hubei
20-30	Married	Above Bachelor's	social psychological factors	Workplace Pregnancy Equity	neutral	2023	Shandong
Under 20	Unmarried	Bachelor's	Socioeconomic Status	Housing Cost	neutral	2023	Hunan
Under 20	Unmarried	Below Bachelor's	Socioeconomic Status	Housing Cost	neutral	2022	Shandong
20-30	Married	Above Bachelor's	Social Support	Work-life Balance	neutral	2022	Hubei
20-30	Married	Above Bachelor's	Socioeconomic Status	Psychosocial Adjustment Issues	neutral	2021	Tianjin
20-30	Married	Bachelor's	socio-cultural influences	Deinstitutionalization Of Marriage	neutral	2023	Hubei
Under 20	Married	Above Bachelor's	Socioeconomic Status	Adaption of Urban Newcomers	neutral	2022	Shandong
Under 20	Married	Above Bachelor's	social psychological factors	Diverse Sexual Orientations(e.g.,Lesbian)	neutral	2022	Hubei
20-30	Married	Bachelor's	Socioeconomic Status	Psychosocial Adjustment Issues	neutral	2024	Beijing/Shanghai/Guangzhou/Shenzhen
Above 30	Unmarried	Below Bachelor's	social psychological factors	Maternal Stress	neutral	2023	Beijing/Shanghai/Guangzhou/Shenzhen
20-30	Married	Bachelor's	socio-cultural influences	Deinstitutionalization Of Marriage	neutral	2021	Shandong
20-30	Married	Above Bachelor's	Social Support	Childcare Services	neutral	2021	Beijing/Shanghai/Guangzhou/Shenzhen
Above 30	Unmarried	Below Bachelor's	Social Support	Childbirth Care	neutral	2024	Hunan
20-30	Married	Bachelor's	Socioeconomic Status	Psychosocial Adjustment Issues	neutral	2023	Hunan
20-30	Married	Bachelor's	Socioeconomic Status	Housing Cost	neutral	2021	Shandong
Under 20	Unmarried	Below Bachelor's	social psychological factors	Diverse Sexual Orientations(e.g.,Lesbian)	neutral	2024	Beijing/Shanghai/Guangzhou/Shenzhen
20-30	Married	Bachelor's	Social Support	Pregnancy-related Health Concerns	neutral	2021	Hunan
Above 30	Unmarried	Bachelor's	socio-cultural influences	Deinstitutionalization Of Marriage	neutral	2021	Beijing/Shanghai/Guangzhou/Shenzhen
20-30	Married	Above Bachelor's	social psychological factors	Child-rearing Expenses	neutral	2024	Hubei
20-30	Married	Above Bachelor's	Socioeconomic Status	Adaption of Urban Newcomers	neutral	2022	Beijing/Shanghai/Guangzhou/Shenzhen
20-30	Unmarried	Above Bachelor's	Social Support	Childcare Services	neutral	2022	Beijing/Shanghai/Guangzhou/Shenzhen
Under 20	Married	Below Bachelor's	Socioeconomic Status	Adaption of Urban Newcomers	neutral	2021	Shandong
20-30	Married	Below Bachelor's	Social Support	Work-life Balance	neutral	2023	Hubei
Under 20	Married	Above Bachelor's	social psychological factors	Maternal Stress	neutral	2023	Hunan
20-30	Unmarried	Bachelor's	socio-cultural influences	Career Advancement and Personal Goals	neutral	2023	Hunan
Above 30	Unmarried	Below Bachelor's	socio-cultural influences	Urban Mobility	neutral	2024	Beijing/Shanghai/Guangzhou/Shenzhen
Above 30	Married	Below Bachelor's	socio-cultural influences	Urban Mobility	neutral	2021	Tianjin
Above 30	Unmarried	Bachelor's	socio-cultural influences	Deinstitutionalization Of Marriage	neutral	2024	Tianjin
20-30	Unmarried	Below Bachelor's	socio-cultural influences	Career Advancement and Personal Goals	neutral	2023	Hunan
20-30	Unmarried	Bachelor's	Socioeconomic Status	Housing Cost	neutral	2024	Beijing/Shanghai/Guangzhou/Shenzhen
20-30	Married	Above Bachelor's	Socioeconomic Status	Housing Cost	neutral	2022	Beijing/Shanghai/Guangzhou/Shenzhen
Under 20	Unmarried	Bachelor's	socio-cultural influences	Career Advancement and Personal Goals	neutral	2023	Hubei
Under 20	Married	Above Bachelor's	Social Support	Childcare Services	neutral	2023	Shandong
20-30	Unmarried	Below Bachelor's	social psychological factors	Workplace Pregnancy Equity	neutral	2022	Tianjin
Under 20	Married	Bachelor's	Social Support	Work-life Balance	neutral	2022	Beijing/Shanghai/Guangzhou/Shenzhen
Above 30	Married	Below Bachelor's	Social Support	Pregnancy-related Health Concerns	neutral	2021	Hunan
20-30	Unmarried	Above Bachelor's	socio-cultural influences	Career Advancement and Personal Goals	neutral	2024	Tianjin
20-30	Unmarried	Above Bachelor's	Social Support	Childbirth Care	neutral	2021	Shandong
20-30	Married	Bachelor's	Socioeconomic Status	Adaption of Urban Newcomers	neutral	2021	Beijing/Shanghai/Guangzhou/Shenzhen
Above 30	Married	Bachelor's	social psychological factors	Diverse Sexual Orientations(e.g.,Lesbian)	neutral	2021	Tianjin
Above 30	Married	Below Bachelor's	social psychological factors	Workplace Pregnancy Equity	neutral	2021	Beijing/Shanghai/Guangzhou/Shenzhen
Under 20	Married	Above Bachelor's	social psychological factors	Diverse Sexual Orientations(e.g.,Lesbian)	neutral	2022	Shandong
20-30	Married	Bachelor's	Social Support	Childbirth Care	neutral	2022	Hubei
20-30	Married	Above Bachelor's	social psychological factors	Child-rearing Expenses	neutral	2024	Tianjin
20-30	Married	Below Bachelor's	social psychological factors	Child-rearing Expenses	neutral	2024	Shandong
20-30	Married	Bachelor's	Socioeconomic Status	Housing Cost	neutral	2024	Hubei
20-30	Married	Bachelor's	socio-cultural influences	DINK (Dual Income No Kids)	neutral	2022	Hubei
20-30	Unmarried	Above Bachelor's	socio-cultural influences	Urban Mobility	neutral	2023	Shandong
20-30	Married	Bachelor's	Socioeconomic Status	Housing Cost	neutral	2023	Hunan
Under 20	Unmarried	Bachelor's	Socioeconomic Status	Adaption of Urban Newcomers	neutral	2024	Shandong
Under 20	Unmarried	Above Bachelor's	socio-cultural influences	Deinstitutionalization Of Marriage	neutral	2023	Beijing/Shanghai/Guangzhou/Shenzhen
Under 20	Married	Below Bachelor's	Social Support	Work-life Balance	neutral	2021	Hunan
20-30	Married	Bachelor's	Socioeconomic Status	Psychosocial Adjustment Issues	neutral	2024	Hubei
Under 20	Married	Bachelor's	social psychological factors	Workplace Pregnancy Equity	neutral	2023	Tianjin
20-30	Married	Below Bachelor's	Socioeconomic Status	Housing Cost	neutral	2021	Hubei
20-30	Married	Bachelor's	Social Support	Work-life Balance	neutral	2021	Tianjin
Above 30	Married	Above Bachelor's	Socioeconomic Status	Psychosocial Adjustment Issues	neutral	2021	Tianjin
20-30	Unmarried	Bachelor's	social psychological factors	Diverse Sexual Orientations(e.g.,Lesbian)	neutral	2021	Shandong
Above 30	Married	Bachelor's	Socioeconomic Status	Adaption of Urban Newcomers	neutral	2023	Shandong
Under 20	Unmarried	Above Bachelor's	Socioeconomic Status	Psychosocial Adjustment Issues	neutral	2022	Hubei
20-30	Married	Above Bachelor's	Socioeconomic Status	Adaption of Urban Newcomers	neutral	2021	Shandong
Under 20	Married	Above Bachelor's	socio-cultural influences	Urban Mobility	neutral	2024	Hubei
20-30	Married	Above Bachelor's	socio-cultural influences	Career Advancement and Personal Goals	neutral	2023	Shandong
20-30	Married	Above Bachelor's	Social Support	Pregnancy-related Health Concerns	neutral	2021	Shandong
20-30	Unmarried	Above Bachelor's	socio-cultural influences	Deinstitutionalization Of Marriage	neutral	2024	Tianjin
20-30	Married	Above Bachelor's	Social Support	Childcare Services	neutral	2021	Hunan
Under 20	Married	Above Bachelor's	socio-cultural influences	DINK (Dual Income No Kids)	neutral	2022	Shandong
20-30	Married	Bachelor's	Social Support	Childbirth Care	neutral	2021	Shandong
Above 30	Married	Bachelor's	Social Support	Work-life Balance	neutral	2022	Hubei
Under 20	Unmarried	Above Bachelor's	Social Support	Work-life Balance	neutral	2024	Tianjin
Above 30	Unmarried	Bachelor's	Socioeconomic Status	Adaption of Urban Newcomers	neutral	2023	Tianjin
Under 20	Unmarried	Above Bachelor's	Socioeconomic Status	Psychosocial Adjustment Issues	neutral	2021	Hunan
20-30	Married	Below Bachelor's	Social Support	Pregnancy-related Health Concerns	neutral	2022	Hunan
Above 30	Married	Above Bachelor's	Social Support	Childbirth Care	neutral	2024	Hunan
Under 20	Married	Bachelor's	Socioeconomic Status	Housing Cost	neutral	2021	Shandong
20-30	Unmarried	Below Bachelor's	social psychological factors	Diverse Sexual Orientations(e.g.,Lesbian)	neutral	2021	Hubei
20-30	Married	Above Bachelor's	Socioeconomic Status	Adaption of Urban Newcomers	neutral	2021	Beijing/Shanghai/Guangzhou/Shenzhen
20-30	Unmarried	Bachelor's	Social Support	Childbirth Care	neutral	2022	Hubei
20-30	Unmarried	Below Bachelor's	Socioeconomic Status	Psychosocial Adjustment Issues	neutral	2023	Tianjin
20-30	Unmarried	Below Bachelor's	socio-cultural influences	DINK (Dual Income No Kids)	neutral	2024	Hunan
Above 30	Married	Below Bachelor's	Social Support	Childbirth Care	neutral	2022	Beijing/Shanghai/Guangzhou/Shenzhen
Under 20	Married	Below Bachelor's	Socioeconomic Status	Housing Cost	neutral	2023	Tianjin
20-30	Unmarried	Bachelor's	socio-cultural influences	Urban Mobility	neutral	2024	Hunan
20-30	Unmarried	Above Bachelor's	Socioeconomic Status	Psychosocial Adjustment Issues	neutral	2022	Beijing/Shanghai/Guangzhou/Shenzhen
Above 30	Unmarried	Bachelor's	Socioeconomic Status	Adaption of Urban Newcomers	neutral	2022	Hubei
Under 20	Married	Bachelor's	social psychological factors	Child-rearing Expenses	neutral	2023	Tianjin
Above 30	Unmarried	Above Bachelor's	Socioeconomic Status	Housing Cost	neutral	2024	Shandong
20-30	Married	Bachelor's	Socioeconomic Status	Psychosocial Adjustment Issues	neutral	2023	Beijing/Shanghai/Guangzhou/Shenzhen
20-30	Married	Bachelor's	social psychological factors	Maternal Stress	neutral	2023	Beijing/Shanghai/Guangzhou/Shenzhen
20-30	Unmarried	Bachelor's	Socioeconomic Status	Adaption of Urban Newcomers	neutral	2022	Hubei
Above 30	Married	Bachelor's	social psychological factors	Child-rearing Expenses	neutral	2023	Hubei
20-30	Unmarried	Below Bachelor's	socio-cultural influences	Deinstitutionalization Of Marriage	neutral	2021	Tianjin
20-30	Married	Above Bachelor's	social psychological factors	Child-rearing Expenses	neutral	2021	Shandong
20-30	Married	Below Bachelor's	socio-cultural influences	DINK (Dual Income No Kids)	neutral	2021	Hunan
20-30	Married	Bachelor's	social psychological factors	Workplace Pregnancy Equity	neutral	2021	Beijing/Shanghai/Guangzhou/Shenzhen
Under 20	Married	Below Bachelor's	socio-cultural influences	Urban Mobility	neutral	2024	Beijing/Shanghai/Guangzhou/Shenzhen
Above 30	Married	Bachelor's	Socioeconomic Status	Adaption of Urban Newcomers	neutral	2023	Tianjin
20-30	Married	Bachelor's	socio-cultural influences	Urban Mobility	neutral	2023	Hunan
Above 30	Unmarried	Bachelor's	socio-cultural influences	Urban Mobility	neutral	2021	Hunan
20-30	Married	Below Bachelor's	Social Support	Work-life Balance	neutral	2024	Hunan
20-30	Unmarried	Below Bachelor's	socio-cultural influences	Career Advancement and Personal Goals	neutral	2023	Tianjin
20-30	Married	Above Bachelor's	Socioeconomic Status	Psychosocial Adjustment Issues	neutral	2021	Beijing/Shanghai/Guangzhou/Shenzhen
20-30	Unmarried	Below Bachelor's	Social Support	Pregnancy-related Health Concerns	neutral	2022	Hubei
20-30	Married	Above Bachelor's	Social Support	Childbirth Care	neutral	2023	Beijing/Shanghai/Guangzhou/Shenzhen
Above 30	Married	Bachelor's	social psychological factors	Workplace Pregnancy Equity	neutral	2022	Hubei
Under 20	Unmarried	Below Bachelor's	socio-cultural influences	Career Advancement and Personal Goals	neutral	2023	Hubei
Above 30	Married	Below Bachelor's	social psychological factors	Maternal Stress	neutral	2023	Tianjin
20-30	Unmarried	Above Bachelor's	social psychological factors	Child-rearing Expenses	neutral	2023	Hunan
Above 30	Married	Bachelor's	socio-cultural influences	Deinstitutionalization Of Marriage	neutral	2022	Tianjin
20-30	Unmarried	Below Bachelor's	social psychological factors	Child-rearing Expenses	neutral	2024	Hubei
Under 20	Married	Above Bachelor's	Socioeconomic Status	Housing Cost	neutral	2022	Beijing/Shanghai/Guangzhou/Shenzhen
20-30	Married	Above Bachelor's	Socioeconomic Status	Housing Cost	neutral	2021	Hubei
20-30	Married	Bachelor's	socio-cultural influences	Deinstitutionalization Of Marriage	neutral	2024	Tianjin
Above 30	Married	Bachelor's	socio-cultural influences	Urban Mobility	neutral	2022	Beijing/Shanghai/Guangzhou/Shenzhen
Under 20	Married	Below Bachelor's	Social Support	Work-life Balance	neutral	2022	Hunan
Under 20	Married	Below Bachelor's	socio-cultural influences	Urban Mobility	neutral	2021	Tianjin
Under 20	Married	Bachelor's	socio-cultural influences	Career Advancement and Personal Goals	neutral	2022	Shandong
20-30	Unmarried	Above Bachelor's	Socioeconomic Status	Adaption of Urban Newcomers	neutral	2024	Hubei
20-30	Unmarried	Bachelor's	Socioeconomic Status	Psychosocial Adjustment Issues	neutral	2022	Hunan
20-30	Married	Bachelor's	socio-cultural influences	Career Advancement and Personal Goals	neutral	2024	Hunan
20-30	Married	Bachelor's	Social Support	Childbirth Care	neutral	2021	Beijing/Shanghai/Guangzhou/Shenzhen
Under 20	Married	Bachelor's	Socioeconomic Status	Housing Cost	neutral	2024	Tianjin
20-30	Unmarried	Bachelor's	Socioeconomic Status	Psychosocial Adjustment Issues	neutral	2022	Hubei
Under 20	Married	Bachelor's	social psychological factors	Workplace Pregnancy Equity	neutral	2021	Shandong
20-30	Unmarried	Below Bachelor's	socio-cultural influences	Deinstitutionalization Of Marriage	neutral	2024	Hubei
20-30	Married	Above Bachelor's	social psychological factors	Diverse Sexual Orientations(e.g.,Lesbian)	neutral	2024	Tianjin
20-30	Married	Below Bachelor's	socio-cultural influences	Urban Mobility	neutral	2023	Hunan
Above 30	Married	Bachelor's	Social Support	Work-life Balance	neutral	2023	Shandong
Above 30	Married	Bachelor's	social psychological factors	Workplace Pregnancy Equity	neutral	2022	Beijing/Shanghai/Guangzhou/Shenzhen
20-30	Married	Above Bachelor's	Socioeconomic Status	Psychosocial Adjustment Issues	neutral	2023	Tianjin
20-30	Unmarried	Above Bachelor's	socio-cultural influences	Deinstitutionalization Of Marriage	neutral	2022	Hubei
Above 30	Married	Below Bachelor's	socio-cultural influences	Urban Mobility	neutral	2021	Tianjin
20-30	Married	Bachelor's	social psychological factors	Maternal Stress	neutral	2024	Beijing/Shanghai/Guangzhou/Shenzhen
20-30	Unmarried	Below Bachelor's	social psychological factors	Workplace Pregnancy Equity	neutral	2021	Hubei
20-30	Married	Below Bachelor's	Social Support	Childcare Services	neutral	2021	Shandong
Above 30	Married	Above Bachelor's	Socioeconomic Status	Adaption of Urban Newcomers	neutral	2023	Hubei
Above 30	Unmarried	Below Bachelor's	Social Support	Pregnancy-related Health Concerns	neutral	2024	Hubei
20-30	Unmarried	Below Bachelor's	Socioeconomic Status	Adaption of Urban Newcomers	neutral	2021	Beijing/Shanghai/Guangzhou/Shenzhen
Above 30	Married	Below Bachelor's	Socioeconomic Status	Housing Cost	neutral	2024	Hubei
Above 30	Unmarried	Bachelor's	socio-cultural influences	Deinstitutionalization Of Marriage	neutral	2024	Tianjin
20-30	Married	Above Bachelor's	Socioeconomic Status	Housing Cost	neutral	2021	Hunan
Above 30	Married	Below Bachelor's	social psychological factors	Maternal Stress	neutral	2024	Beijing/Shanghai/Guangzhou/Shenzhen
Above 30	Married	Bachelor's	socio-cultural influences	Career Advancement and Personal Goals	neutral	2022	Beijing/Shanghai/Guangzhou/Shenzhen
Under 20	Married	Bachelor's	Social Support	Pregnancy-related Health Concerns	neutral	2024	Beijing/Shanghai/Guangzhou/Shenzhen
20-30	Unmarried	Bachelor's	Socioeconomic Status	Psychosocial Adjustment Issues	neutral	2022	Tianjin
20-30	Unmarried	Bachelor's	socio-cultural influences	Career Advancement and Personal Goals	neutral	2022	Tianjin
20-30	Married	Bachelor's	social psychological factors	Maternal Stress	neutral	2022	Tianjin
Above 30	Married	Bachelor's	Social Support	Work-life Balance	neutral	2021	Tianjin
20-30	Unmarried	Above Bachelor's	socio-cultural influences	Deinstitutionalization Of Marriage	neutral	2022	Hubei
20-30	Unmarried	Below Bachelor's	socio-cultural influences	Career Advancement and Personal Goals	neutral	2024	Beijing/Shanghai/Guangzhou/Shenzhen
Above 30	Married	Below Bachelor's	social psychological factors	Diverse Sexual Orientations(e.g.,Lesbian)	neutral	2023	Beijing/Shanghai/Guangzhou/Shenzhen
Above 30	Married	Above Bachelor's	social psychological factors	Workplace Pregnancy Equity	neutral	2023	Shandong
Under 20	Unmarried	Above Bachelor's	Socioeconomic Status	Psychosocial Adjustment Issues	neutral	2023	Hunan
Above 30	Unmarried	Above Bachelor's	Social Support	Childbirth Care	neutral	2022	Hubei
Under 20	Married	Bachelor's	socio-cultural influences	Career Advancement and Personal Goals	neutral	2021	Hunan
20-30	Unmarried	Bachelor's	social psychological factors	Workplace Pregnancy Equity	neutral	2022	Hubei
20-30	Married	Bachelor's	social psychological factors	Diverse Sexual Orientations(e.g.,Lesbian)	neutral	2023	Hubei
20-30	Married	Below Bachelor's	socio-cultural influences	Deinstitutionalization Of Marriage	neutral	2024	Hubei
20-30	Married	Above Bachelor's	social psychological factors	Diverse Sexual Orientations(e.g.,Lesbian)	neutral	2022	Beijing/Shanghai/Guangzhou/Shenzhen
Under 20	Married	Bachelor's	social psychological factors	Child-rearing Expenses	neutral	2023	Hunan
Under 20	Unmarried	Above Bachelor's	Socioeconomic Status	Adaption of Urban Newcomers	neutral	2024	Hunan
Above 30	Married	Bachelor's	socio-cultural influences	DINK (Dual Income No Kids)	neutral	2021	Tianjin
Under 20	Married	Below Bachelor's	Socioeconomic Status	Adaption of Urban Newcomers	neutral	2024	Hunan
Under 20	Unmarried	Bachelor's	Social Support	Work-life Balance	neutral	2021	Tianjin
Above 30	Married	Below Bachelor's	social psychological factors	Diverse Sexual Orientations(e.g.,Lesbian)	neutral	2024	Shandong
20-30	Unmarried	Above Bachelor's	Socioeconomic Status	Psychosocial Adjustment Issues	neutral	2021	Tianjin
20-30	Unmarried	Bachelor's	socio-cultural influences	Deinstitutionalization Of Marriage	neutral	2021	Hubei
Under 20	Married	Bachelor's	Social Support	Childcare Services	neutral	2021	Beijing/Shanghai/Guangzhou/Shenzhen
Above 30	Married	Above Bachelor's	Social Support	Pregnancy-related Health Concerns	neutral	2022	Hubei
Above 30	Unmarried	Above Bachelor's	Socioeconomic Status	Housing Cost	neutral	2024	Shandong
Under 20	Married	Above Bachelor's	Socioeconomic Status	Adaption of Urban Newcomers	neutral	2021	Beijing/Shanghai/Guangzhou/Shenzhen
20-30	Married	Below Bachelor's	social psychological factors	Diverse Sexual Orientations(e.g.,Lesbian)	neutral	2024	Shandong
20-30	Unmarried	Above Bachelor's	Socioeconomic Status	Housing Cost	neutral	2022	Hubei
Above 30	Married	Above Bachelor's	Socioeconomic Status	Housing Cost	neutral	2023	Beijing/Shanghai/Guangzhou/Shenzhen
20-30	Married	Bachelor's	Socioeconomic Status	Housing Cost	neutral	2023	Shandong
20-30	Unmarried	Below Bachelor's	Social Support	Work-life Balance	neutral	2021	Tianjin
20-30	Unmarried	Above Bachelor's	socio-cultural influences	DINK (Dual Income No Kids)	neutral	2022	Hunan
20-30	Married	Above Bachelor's	Socioeconomic Status	Adaption of Urban Newcomers	neutral	2024	Hubei
Above 30	Married	Above Bachelor's	Social Support	Childcare Services	neutral	2021	Tianjin
20-30	Married	Below Bachelor's	Social Support	Childbirth Care	neutral	2023	Shandong
Above 30	Unmarried	Below Bachelor's	Socioeconomic Status	Housing Cost	neutral	2022	Shandong
20-30	Unmarried	Bachelor's	Social Support	Childcare Services	neutral	2023	Beijing/Shanghai/Guangzhou/Shenzhen
Under 20	Married	Bachelor's	social psychological factors	Workplace Pregnancy Equity	neutral	2022	Tianjin
20-30	Unmarried	Bachelor's	socio-cultural influences	Urban Mobility	neutral	2023	Shandong
20-30	Married	Below Bachelor's	social psychological factors	Child-rearing Expenses	neutral	2021	Beijing/Shanghai/Guangzhou/Shenzhen
20-30	Unmarried	Below Bachelor's	socio-cultural influences	DINK (Dual Income No Kids)	neutral	2021	Hunan
Above 30	Married	Bachelor's	Social Support	Pregnancy-related Health Concerns	neutral	2021	Hunan
20-30	Unmarried	Below Bachelor's	Socioeconomic Status	Psychosocial Adjustment Issues	neutral	2023	Beijing/Shanghai/Guangzhou/Shenzhen
Above 30	Unmarried	Bachelor's	Socioeconomic Status	Housing Cost	neutral	2024	Tianjin
20-30	Unmarried	Bachelor's	Social Support	Childcare Services	neutral	2023	Beijing/Shanghai/Guangzhou/Shenzhen
20-30	Unmarried	Bachelor's	Socioeconomic Status	Housing Cost	neutral	2023	Beijing/Shanghai/Guangzhou/Shenzhen
Under 20	Unmarried	Above Bachelor's	Social Support	Childcare Services	neutral	2024	Tianjin
Above 30	Unmarried	Below Bachelor's	social psychological factors	Workplace Pregnancy Equity	neutral	2021	Hunan
Under 20	Unmarried	Above Bachelor's	Social Support	Work-life Balance	neutral	2023	Shandong
Under 20	Unmarried	Above Bachelor's	Social Support	Childcare Services	neutral	2023	Hunan
Under 20	Unmarried	Bachelor's	social psychological factors	Child-rearing Expenses	neutral	2021	Tianjin
20-30	Married	Above Bachelor's	social psychological factors	Maternal Stress	neutral	2023	Hubei
20-30	Married	Below Bachelor's	Social Support	Childbirth Care	neutral	2024	Tianjin
Under 20	Married	Bachelor's	social psychological factors	Workplace Pregnancy Equity	neutral	2022	Hunan
20-30	Married	Below Bachelor's	socio-cultural influences	Deinstitutionalization Of Marriage	neutral	2023	Hunan
20-30	Unmarried	Bachelor's	social psychological factors	Maternal Stress	neutral	2024	Tianjin
20-30	Married	Bachelor's	Socioeconomic Status	Adaption of Urban Newcomers	neutral	2021	Tianjin
Above 30	Married	Bachelor's	social psychological factors	Child-rearing Expenses	neutral	2022	Tianjin
20-30	Married	Below Bachelor's	social psychological factors	Child-rearing Expenses	neutral	2021	Hunan
20-30	Married	Below Bachelor's	Social Support	Childbirth Care	neutral	2021	Beijing/Shanghai/Guangzhou/Shenzhen
20-30	Married	Bachelor's	social psychological factors	Diverse Sexual Orientations(e.g.,Lesbian)	neutral	2021	Hubei
Above 30	Unmarried	Below Bachelor's	socio-cultural influences	Urban Mobility	neutral	2022	Beijing/Shanghai/Guangzhou/Shenzhen
20-30	Unmarried	Above Bachelor's	Social Support	Pregnancy-related Health Concerns	neutral	2024	Hunan
20-30	Married	Bachelor's	socio-cultural influences	Deinstitutionalization Of Marriage	neutral	2024	Beijing/Shanghai/Guangzhou/Shenzhen
Above 30	Married	Bachelor's	Socioeconomic Status	Housing Cost	neutral	2024	Tianjin
Above 30	Unmarried	Below Bachelor's	Social Support	Childbirth Care	neutral	2024	Shandong
Above 30	Unmarried	Below Bachelor's	Social Support	Childcare Services	neutral	2022	Tianjin
Above 30	Married	Bachelor's	Socioeconomic Status	Psychosocial Adjustment Issues	neutral	2021	Hubei
Above 30	Married	Above Bachelor's	Socioeconomic Status	Psychosocial Adjustment Issues	neutral	2023	Tianjin
20-30	Married	Bachelor's	socio-cultural influences	Urban Mobility	neutral	2022	Shandong
20-30	Married	Above Bachelor's	social psychological factors	Child-rearing Expenses	neutral	2021	Hunan
Above 30	Married	Above Bachelor's	Social Support	Pregnancy-related Health Concerns	neutral	2023	Beijing/Shanghai/Guangzhou/Shenzhen
Above 30	Unmarried	Below Bachelor's	Social Support	Childcare Services	neutral	2021	Tianjin
20-30	Unmarried	Above Bachelor's	socio-cultural influences	Urban Mobility	neutral	2024	Beijing/Shanghai/Guangzhou/Shenzhen
20-30	Married	Bachelor's	Social Support	Childcare Services	neutral	2022	Hubei
Under 20	Unmarried	Above Bachelor's	Socioeconomic Status	Psychosocial Adjustment Issues	neutral	2022	Beijing/Shanghai/Guangzhou/Shenzhen
Above 30	Unmarried	Bachelor's	Social Support	Childbirth Care	neutral	2023	Hubei
20-30	Unmarried	Below Bachelor's	social psychological factors	Diverse Sexual Orientations(e.g.,Lesbian)	neutral	2022	Hubei
20-30	Unmarried	Above Bachelor's	Socioeconomic Status	Psychosocial Adjustment Issues	neutral	2021	Tianjin
20-30	Unmarried	Below Bachelor's	socio-cultural influences	DINK (Dual Income No Kids)	neutral	2021	Shandong
Above 30	Married	Above Bachelor's	socio-cultural influences	Urban Mobility	neutral	2023	Beijing/Shanghai/Guangzhou/Shenzhen
20-30	Married	Below Bachelor's	Social Support	Childbirth Care	neutral	2023	Hubei
20-30	Unmarried	Bachelor's	Socioeconomic Status	Psychosocial Adjustment Issues	neutral	2023	Hubei
20-30	Married	Bachelor's	Socioeconomic Status	Psychosocial Adjustment Issues	neutral	2023	Hubei
Under 20	Unmarried	Above Bachelor's	Socioeconomic Status	Adaption of Urban Newcomers	neutral	2024	Hunan
Under 20	Unmarried	Below Bachelor's	Social Support	Childbirth Care	neutral	2021	Beijing/Shanghai/Guangzhou/Shenzhen
20-30	Married	Bachelor's	Social Support	Work-life Balance	neutral	2021	Beijing/Shanghai/Guangzhou/Shenzhen
20-30	Married	Bachelor's	socio-cultural influences	Urban Mobility	neutral	2021	Hubei
20-30	Married	Above Bachelor's	social psychological factors	Workplace Pregnancy Equity	neutral	2021	Beijing/Shanghai/Guangzhou/Shenzhen
20-30	Married	Bachelor's	Socioeconomic Status	Housing Cost	neutral	2024	Beijing/Shanghai/Guangzhou/Shenzhen
Under 20	Married	Bachelor's	Social Support	Childbirth Care	neutral	2023	Hunan
Above 30	Married	Bachelor's	Social Support	Work-life Balance	neutral	2022	Hubei
20-30	Married	Below Bachelor's	social psychological factors	Diverse Sexual Orientations(e.g.,Lesbian)	neutral	2021	Beijing/Shanghai/Guangzhou/Shenzhen
Under 20	Married	Above Bachelor's	Social Support	Childcare Services	neutral	2022	Shandong
Under 20	Married	Below Bachelor's	Social Support	Pregnancy-related Health Concerns	neutral	2024	Hubei
Under 20	Unmarried	Above Bachelor's	Social Support	Pregnancy-related Health Concerns	neutral	2024	Beijing/Shanghai/Guangzhou/Shenzhen
Under 20	Unmarried	Bachelor's	Socioeconomic Status	Psychosocial Adjustment Issues	neutral	2023	Hunan
20-30	Married	Below Bachelor's	social psychological factors	Child-rearing Expenses	neutral	2024	Shandong
20-30	Married	Bachelor's	socio-cultural influences	Deinstitutionalization Of Marriage	neutral	2023	Tianjin
20-30	Unmarried	Above Bachelor's	social psychological factors	Diverse Sexual Orientations(e.g.,Lesbian)	neutral	2022	Tianjin
20-30	Married	Bachelor's	social psychological factors	Maternal Stress	neutral	2024	Shandong
Above 30	Married	Below Bachelor's	socio-cultural influences	Career Advancement and Personal Goals	neutral	2023	Tianjin
20-30	Married	Below Bachelor's	socio-cultural influences	DINK (Dual Income No Kids)	neutral	2022	Shandong
20-30	Married	Above Bachelor's	Social Support	Work-life Balance	neutral	2021	Beijing/Shanghai/Guangzhou/Shenzhen
Under 20	Married	Bachelor's	Social Support	Work-life Balance	neutral	2023	Tianjin
Under 20	Married	Above Bachelor's	Social Support	Pregnancy-related Health Concerns	neutral	2023	Tianjin
20-30	Married	Bachelor's	Socioeconomic Status	Psychosocial Adjustment Issues	neutral	2022	Shandong
20-30	Married	Bachelor's	Socioeconomic Status	Adaption of Urban Newcomers	neutral	2022	Beijing/Shanghai/Guangzhou/Shenzhen
Above 30	Married	Bachelor's	social psychological factors	Maternal Stress	neutral	2022	Beijing/Shanghai/Guangzhou/Shenzhen
Under 20	Unmarried	Bachelor's	Socioeconomic Status	Housing Cost	neutral	2022	Hubei
20-30	Married	Above Bachelor's	Socioeconomic Status	Psychosocial Adjustment Issues	neutral	2022	Hubei
20-30	Married	Bachelor's	socio-cultural influences	DINK (Dual Income No Kids)	neutral	2023	Beijing/Shanghai/Guangzhou/Shenzhen
Under 20	Unmarried	Below Bachelor's	Social Support	Pregnancy-related Health Concerns	neutral	2022	Shandong
20-30	Married	Bachelor's	socio-cultural influences	Deinstitutionalization Of Marriage	neutral	2021	Hunan
20-30	Married	Bachelor's	Social Support	Childbirth Care	neutral	2022	Hunan
20-30	Married	Above Bachelor's	social psychological factors	Workplace Pregnancy Equity	neutral	2024	Hubei
Above 30	Unmarried	Above Bachelor's	socio-cultural influences	DINK (Dual Income No Kids)	neutral	2023	Tianjin
20-30	Unmarried	Bachelor's	Social Support	Childcare Services	neutral	2021	Hunan
20-30	Married	Bachelor's	socio-cultural influences	DINK (Dual Income No Kids)	neutral	2023	Tianjin
20-30	Married	Bachelor's	socio-cultural influences	Deinstitutionalization Of Marriage	neutral	2024	Tianjin
20-30	Married	Above Bachelor's	Social Support	Childbirth Care	neutral	2022	Beijing/Shanghai/Guangzhou/Shenzhen
Under 20	Unmarried	Above Bachelor's	Socioeconomic Status	Adaption of Urban Newcomers	neutral	2023	Hunan
Above 30	Unmarried	Above Bachelor's	socio-cultural influences	DINK (Dual Income No Kids)	neutral	2023	Hunan
20-30	Married	Below Bachelor's	social psychological factors	Maternal Stress	neutral	2022	Tianjin
Under 20	Married	Bachelor's	Socioeconomic Status	Psychosocial Adjustment Issues	neutral	2023	Tianjin
Under 20	Married	Below Bachelor's	socio-cultural influences	DINK (Dual Income No Kids)	neutral	2023	Beijing/Shanghai/Guangzhou/Shenzhen
20-30	Married	Bachelor's	social psychological factors	Maternal Stress	neutral	2023	Shandong
Under 20	Unmarried	Below Bachelor's	social psychological factors	Workplace Pregnancy Equity	neutral	2024	Hunan
20-30	Married	Below Bachelor's	Social Support	Pregnancy-related Health Concerns	neutral	2024	Hunan
Under 20	Married	Bachelor's	Socioeconomic Status	Housing Cost	neutral	2024	Beijing/Shanghai/Guangzhou/Shenzhen
Under 20	Unmarried	Bachelor's	Socioeconomic Status	Psychosocial Adjustment Issues	neutral	2021	Beijing/Shanghai/Guangzhou/Shenzhen
20-30	Married	Below Bachelor's	Social Support	Childcare Services	neutral	2023	Shandong
Above 30	Unmarried	Below Bachelor's	socio-cultural influences	Deinstitutionalization Of Marriage	neutral	2022	Tianjin
20-30	Married	Above Bachelor's	socio-cultural influences	Urban Mobility	neutral	2022	Hunan
Above 30	Married	Below Bachelor's	social psychological factors	Workplace Pregnancy Equity	neutral	2023	Tianjin
Under 20	Unmarried	Above Bachelor's	social psychological factors	Workplace Pregnancy Equity	neutral	2022	Hunan
20-30	Unmarried	Bachelor's	social psychological factors	Child-rearing Expenses	neutral	2021	Beijing/Shanghai/Guangzhou/Shenzhen
Under 20	Married	Above Bachelor's	social psychological factors	Child-rearing Expenses	neutral	2022	Beijing/Shanghai/Guangzhou/Shenzhen
Above 30	Unmarried	Below Bachelor's	Social Support	Childcare Services	neutral	2024	Beijing/Shanghai/Guangzhou/Shenzhen
Above 30	Unmarried	Below Bachelor's	socio-cultural influences	Urban Mobility	neutral	2024	Shandong
20-30	Unmarried	Bachelor's	social psychological factors	Child-rearing Expenses	neutral	2024	Hunan
Above 30	Unmarried	Above Bachelor's	Socioeconomic Status	Housing Cost	neutral	2024	Beijing/Shanghai/Guangzhou/Shenzhen
20-30	Married	Below Bachelor's	social psychological factors	Workplace Pregnancy Equity	neutral	2022	Shandong
20-30	Married	Below Bachelor's	social psychological factors	Child-rearing Expenses	neutral	2023	Tianjin
20-30	Unmarried	Above Bachelor's	socio-cultural influences	DINK (Dual Income No Kids)	neutral	2021	Shandong
20-30	Married	Below Bachelor's	social psychological factors	Maternal Stress	neutral	2021	Shandong
Under 20	Unmarried	Below Bachelor's	Social Support	Work-life Balance	neutral	2022	Hubei
20-30	Married	Above Bachelor's	socio-cultural influences	Deinstitutionalization Of Marriage	neutral	2022	Tianjin
20-30	Unmarried	Above Bachelor's	socio-cultural influences	Career Advancement and Personal Goals	neutral	2024	Hubei
Under 20	Married	Bachelor's	social psychological factors	Maternal Stress	neutral	2023	Hunan
20-30	Married	Above Bachelor's	Social Support	Pregnancy-related Health Concerns	neutral	2024	Shandong
20-30	Unmarried	Bachelor's	socio-cultural influences	Career Advancement and Personal Goals	neutral	2023	Shandong
Under 20	Unmarried	Below Bachelor's	Socioeconomic Status	Housing Cost	neutral	2024	Shandong
20-30	Married	Above Bachelor's	social psychological factors	Maternal Stress	neutral	2021	Shandong
Above 30	Married	Bachelor's	socio-cultural influences	Career Advancement and Personal Goals	neutral	2023	Hubei
Above 30	Unmarried	Bachelor's	social psychological factors	Diverse Sexual Orientations(e.g.,Lesbian)	neutral	2021	Hunan
20-30	Unmarried	Above Bachelor's	Socioeconomic Status	Housing Cost	neutral	2024	Hubei
20-30	Married	Below Bachelor's	social psychological factors	Workplace Pregnancy Equity	neutral	2021	Shandong
Under 20	Married	Bachelor's	social psychological factors	Maternal Stress	neutral	2022	Hunan
Under 20	Married	Bachelor's	Social Support	Work-life Balance	neutral	2021	Tianjin
20-30	Unmarried	Below Bachelor's	Social Support	Childbirth Care	neutral	2021	Hubei
Above 30	Married	Bachelor's	Socioeconomic Status	Adaption of Urban Newcomers	neutral	2024	Beijing/Shanghai/Guangzhou/Shenzhen
Above 30	Married	Bachelor's	Social Support	Childbirth Care	neutral	2021	Tianjin
Above 30	Married	Above Bachelor's	socio-cultural influences	Career Advancement and Personal Goals	neutral	2021	Tianjin
20-30	Unmarried	Above Bachelor's	Social Support	Pregnancy-related Health Concerns	neutral	2022	Shandong
Under 20	Unmarried	Bachelor's	socio-cultural influences	Career Advancement and Personal Goals	neutral	2023	Shandong
20-30	Married	Bachelor's	Socioeconomic Status	Housing Cost	neutral	2023	Tianjin
20-30	Married	Bachelor's	Socioeconomic Status	Adaption of Urban Newcomers	neutral	2021	Hubei
20-30	Married	Bachelor's	social psychological factors	Diverse Sexual Orientations(e.g.,Lesbian)	neutral	2023	Hunan
20-30	Married	Below Bachelor's	socio-cultural influences	Deinstitutionalization Of Marriage	neutral	2023	Hubei
20-30	Married	Bachelor's	social psychological factors	Maternal Stress	neutral	2021	Hubei
20-30	Unmarried	Bachelor's	social psychological factors	Diverse Sexual Orientations(e.g.,Lesbian)	neutral	2024	Tianjin
20-30	Unmarried	Bachelor's	social psychological factors	Child-rearing Expenses	neutral	2021	Hubei
20-30	Unmarried	Above Bachelor's	socio-cultural influences	Urban Mobility	neutral	2023	Hunan
Under 20	Married	Below Bachelor's	Social Support	Childcare Services	neutral	2022	Tianjin
20-30	Married	Bachelor's	socio-cultural influences	Career Advancement and Personal Goals	neutral	2023	Hubei
20-30	Unmarried	Bachelor's	Social Support	Childcare Services	neutral	2024	Shandong
20-30	Married	Bachelor's	socio-cultural influences	DINK (Dual Income No Kids)	neutral	2021	Hubei
Under 20	Married	Below Bachelor's	Socioeconomic Status	Psychosocial Adjustment Issues	neutral	2023	Tianjin
Under 20	Married	Bachelor's	Socioeconomic Status	Housing Cost	neutral	2023	Tianjin
Above 30	Unmarried	Below Bachelor's	Social Support	Work-life Balance	neutral	2022	Shandong
20-30	Unmarried	Above Bachelor's	social psychological factors	Maternal Stress	neutral	2024	Tianjin
Above 30	Married	Above Bachelor's	social psychological factors	Diverse Sexual Orientations(e.g.,Lesbian)	neutral	2023	Beijing/Shanghai/Guangzhou/Shenzhen
Under 20	Married	Below Bachelor's	social psychological factors	Maternal Stress	neutral	2023	Tianjin
20-30	Unmarried	Below Bachelor's	social psychological factors	Child-rearing Expenses	neutral	2021	Hubei
20-30	Unmarried	Below Bachelor's	socio-cultural influences	DINK (Dual Income No Kids)	neutral	2024	Hunan
20-30	Unmarried	Below Bachelor's	Socioeconomic Status	Psychosocial Adjustment Issues	neutral	2022	Hubei
20-30	Married	Below Bachelor's	socio-cultural influences	Urban Mobility	neutral	2023	Tianjin
20-30	Married	Below Bachelor's	socio-cultural influences	Career Advancement and Personal Goals	neutral	2024	Beijing/Shanghai/Guangzhou/Shenzhen
Above 30	Unmarried	Bachelor's	socio-cultural influences	Urban Mobility	neutral	2024	Hubei
20-30	Unmarried	Bachelor's	Social Support	Pregnancy-related Health Concerns	neutral	2024	Hunan
20-30	Married	Bachelor's	Socioeconomic Status	Housing Cost	neutral	2024	Hubei
20-30	Married	Bachelor's	Social Support	Work-life Balance	neutral	2023	Shandong
20-30	Married	Above Bachelor's	social psychological factors	Diverse Sexual Orientations(e.g.,Lesbian)	neutral	2024	Beijing/Shanghai/Guangzhou/Shenzhen
20-30	Married	Above Bachelor's	Socioeconomic Status	Housing Cost	neutral	2021	Tianjin
20-30	Married	Bachelor's	Social Support	Work-life Balance	neutral	2021	Hubei
20-30	Unmarried	Below Bachelor's	Social Support	Childcare Services	neutral	2022	Hubei
20-30	Married	Below Bachelor's	socio-cultural influences	Career Advancement and Personal Goals	neutral	2022	Hubei
Above 30	Married	Below Bachelor's	Social Support	Childcare Services	neutral	2024	Hubei
Under 20	Married	Bachelor's	Social Support	Childbirth Care	neutral	2022	Hunan
20-30	Unmarried	Bachelor's	social psychological factors	Diverse Sexual Orientations(e.g.,Lesbian)	neutral	2024	Shandong
20-30	Unmarried	Bachelor's	social psychological factors	Diverse Sexual Orientations(e.g.,Lesbian)	neutral	2021	Shandong
20-30	Married	Below Bachelor's	Social Support	Work-life Balance	neutral	2021	Beijing/Shanghai/Guangzhou/Shenzhen
Above 30	Married	Above Bachelor's	Social Support	Work-life Balance	neutral	2021	Beijing/Shanghai/Guangzhou/Shenzhen
20-30	Married	Below Bachelor's	Social Support	Work-life Balance	neutral	2021	Hunan
Above 30	Married	Below Bachelor's	socio-cultural influences	Career Advancement and Personal Goals	neutral	2022	Shandong
20-30	Married	Bachelor's	socio-cultural influences	Urban Mobility	neutral	2022	Beijing/Shanghai/Guangzhou/Shenzhen
20-30	Unmarried	Below Bachelor's	socio-cultural influences	Deinstitutionalization Of Marriage	neutral	2024	Tianjin
20-30	Married	Bachelor's	social psychological factors	Child-rearing Expenses	neutral	2022	Shandong
Above 30	Unmarried	Above Bachelor's	Socioeconomic Status	Housing Cost	neutral	2021	Hubei
Above 30	Married	Above Bachelor's	socio-cultural influences	Career Advancement and Personal Goals	neutral	2021	Shandong
Under 20	Married	Below Bachelor's	socio-cultural influences	Urban Mobility	neutral	2024	Tianjin
20-30	Married	Bachelor's	Social Support	Childbirth Care	neutral	2021	Hubei
20-30	Married	Bachelor's	socio-cultural influences	Deinstitutionalization Of Marriage	neutral	2021	Shandong
20-30	Married	Above Bachelor's	Socioeconomic Status	Adaption of Urban Newcomers	neutral	2024	Hubei
Under 20	Unmarried	Above Bachelor's	social psychological factors	Diverse Sexual Orientations(e.g.,Lesbian)	neutral	2024	Hubei
20-30	Married	Below Bachelor's	socio-cultural influences	DINK (Dual Income No Kids)	neutral	2023	Hunan
20-30	Married	Above Bachelor's	social psychological factors	Diverse Sexual Orientations(e.g.,Lesbian)	neutral	2022	Tianjin
20-30	Unmarried	Below Bachelor's	socio-cultural influences	Deinstitutionalization Of Marriage	neutral	2022	Hunan
Above 30	Unmarried	Bachelor's	social psychological factors	Child-rearing Expenses	neutral	2024	Shandong
Above 30	Unmarried	Bachelor's	social psychological factors	Child-rearing Expenses	neutral	2023	Hubei
20-30	Unmarried	Below Bachelor's	socio-cultural influences	Urban Mobility	neutral	2022	Shandong
Above 30	Married	Above Bachelor's	socio-cultural influences	Deinstitutionalization Of Marriage	neutral	2021	Shandong
20-30	Married	Bachelor's	social psychological factors	Workplace Pregnancy Equity	neutral	2024	Hunan
Above 30	Married	Above Bachelor's	Socioeconomic Status	Psychosocial Adjustment Issues	neutral	2024	Shandong
20-30	Unmarried	Above Bachelor's	Socioeconomic Status	Housing Cost	neutral	2022	Tianjin
20-30	Married	Above Bachelor's	Socioeconomic Status	Psychosocial Adjustment Issues	neutral	2021	Hubei
20-30	Married	Bachelor's	Socioeconomic Status	Psychosocial Adjustment Issues	neutral	2021	Beijing/Shanghai/Guangzhou/Shenzhen
Above 30	Married	Above Bachelor's	socio-cultural influences	DINK (Dual Income No Kids)	neutral	2024	Tianjin
Above 30	Married	Bachelor's	Social Support	Work-life Balance	neutral	2024	Beijing/Shanghai/Guangzhou/Shenzhen
20-30	Married	Above Bachelor's	social psychological factors	Maternal Stress	neutral	2021	Beijing/Shanghai/Guangzhou/Shenzhen
20-30	Married	Below Bachelor's	Socioeconomic Status	Housing Cost	neutral	2024	Hunan
20-30	Married	Bachelor's	Socioeconomic Status	Housing Cost	neutral	2023	Beijing/Shanghai/Guangzhou/Shenzhen
Above 30	Married	Above Bachelor's	Social Support	Work-life Balance	neutral	2022	Hubei
20-30	Married	Above Bachelor's	Social Support	Childbirth Care	neutral	2021	Hunan
20-30	Married	Above Bachelor's	socio-cultural influences	Urban Mobility	neutral	2022	Tianjin
Under 20	Unmarried	Below Bachelor's	social psychological factors	Child-rearing Expenses	neutral	2023	Tianjin
20-30	Married	Bachelor's	social psychological factors	Workplace Pregnancy Equity	neutral	2024	Tianjin
20-30	Unmarried	Bachelor's	Social Support	Childbirth Care	neutral	2022	Shandong
Above 30	Married	Bachelor's	Social Support	Work-life Balance	neutral	2022	Hunan
20-30	Married	Bachelor's	Social Support	Childbirth Care	neutral	2024	Hunan
20-30	Unmarried	Below Bachelor's	socio-cultural influences	DINK (Dual Income No Kids)	neutral	2022	Hunan
Above 30	Married	Above Bachelor's	social psychological factors	Maternal Stress	neutral	2022	Hubei
Under 20	Married	Above Bachelor's	Social Support	Work-life Balance	neutral	2023	Hunan
20-30	Unmarried	Below Bachelor's	Socioeconomic Status	Housing Cost	neutral	2022	Hubei
20-30	Married	Below Bachelor's	social psychological factors	Diverse Sexual Orientations(e.g.,Lesbian)	neutral	2024	Tianjin
20-30	Married	Below Bachelor's	social psychological factors	Diverse Sexual Orientations(e.g.,Lesbian)	neutral	2024	Shandong
20-30	Unmarried	Bachelor's	Socioeconomic Status	Adaption of Urban Newcomers	neutral	2024	Beijing/Shanghai/Guangzhou/Shenzhen
Above 30	Married	Above Bachelor's	Socioeconomic Status	Psychosocial Adjustment Issues	neutral	2021	Shandong
20-30	Unmarried	Below Bachelor's	social psychological factors	Child-rearing Expenses	neutral	2023	Shandong
Under 20	Married	Bachelor's	social psychological factors	Diverse Sexual Orientations(e.g.,Lesbian)	neutral	2022	Shandong
20-30	Married	Below Bachelor's	Social Support	Work-life Balance	neutral	2022	Beijing/Shanghai/Guangzhou/Shenzhen
Under 20	Married	Above Bachelor's	socio-cultural influences	DINK (Dual Income No Kids)	neutral	2024	Hubei
20-30	Married	Above Bachelor's	socio-cultural influences	DINK (Dual Income No Kids)	neutral	2024	Tianjin
Under 20	Unmarried	Above Bachelor's	Social Support	Work-life Balance	neutral	2024	Beijing/Shanghai/Guangzhou/Shenzhen
Above 30	Unmarried	Below Bachelor's	Socioeconomic Status	Adaption of Urban Newcomers	neutral	2024	Tianjin
20-30	Married	Bachelor's	Socioeconomic Status	Adaption of Urban Newcomers	neutral	2021	Hubei
Under 20	Unmarried	Below Bachelor's	Socioeconomic Status	Housing Cost	neutral	2023	Tianjin
20-30	Married	Bachelor's	Socioeconomic Status	Housing Cost	neutral	2023	Hubei
20-30	Married	Below Bachelor's	Social Support	Childcare Services	neutral	2021	Beijing/Shanghai/Guangzhou/Shenzhen
20-30	Unmarried	Above Bachelor's	social psychological factors	Child-rearing Expenses	neutral	2022	Beijing/Shanghai/Guangzhou/Shenzhen
20-30	Married	Bachelor's	Social Support	Pregnancy-related Health Concerns	neutral	2022	Tianjin
Above 30	Married	Bachelor's	Socioeconomic Status	Housing Cost	neutral	2023	Tianjin
20-30	Married	Above Bachelor's	Social Support	Childcare Services	neutral	2023	Shandong
20-30	Married	Bachelor's	socio-cultural influences	Urban Mobility	neutral	2022	Shandong
Above 30	Married	Below Bachelor's	socio-cultural influences	Deinstitutionalization Of Marriage	neutral	2021	Tianjin
20-30	Unmarried	Bachelor's	Socioeconomic Status	Housing Cost	neutral	2021	Shandong
Under 20	Unmarried	Above Bachelor's	Social Support	Childbirth Care	neutral	2022	Tianjin
Under 20	Married	Bachelor's	socio-cultural influences	DINK (Dual Income No Kids)	neutral	2021	Hunan
Above 30	Married	Bachelor's	social psychological factors	Child-rearing Expenses	neutral	2024	Shandong
Above 30	Married	Above Bachelor's	Socioeconomic Status	Psychosocial Adjustment Issues	neutral	2023	Tianjin
20-30	Married	Bachelor's	Social Support	Work-life Balance	neutral	2022	Hunan
20-30	Unmarried	Above Bachelor's	Socioeconomic Status	Adaption of Urban Newcomers	neutral	2024	Shandong
Under 20	Unmarried	Below Bachelor's	socio-cultural influences	Deinstitutionalization Of Marriage	neutral	2024	Beijing/Shanghai/Guangzhou/Shenzhen
20-30	Unmarried	Bachelor's	social psychological factors	Diverse Sexual Orientations(e.g.,Lesbian)	neutral	2021	Tianjin
Under 20	Unmarried	Below Bachelor's	socio-cultural influences	DINK (Dual Income No Kids)	neutral	2021	Beijing/Shanghai/Guangzhou/Shenzhen
Under 20	Unmarried	Bachelor's	Socioeconomic Status	Psychosocial Adjustment Issues	neutral	2023	Shandong
Above 30	Married	Below Bachelor's	social psychological factors	Diverse Sexual Orientations(e.g.,Lesbian)	neutral	2023	Hunan
20-30	Married	Below Bachelor's	Social Support	Work-life Balance	neutral	2022	Tianjin
Under 20	Married	Below Bachelor's	socio-cultural influences	Urban Mobility	neutral	2023	Hunan
Above 30	Unmarried	Bachelor's	social psychological factors	Child-rearing Expenses	neutral	2024	Beijing/Shanghai/Guangzhou/Shenzhen
20-30	Married	Below Bachelor's	Socioeconomic Status	Adaption of Urban Newcomers	neutral	2023	Tianjin
20-30	Married	Above Bachelor's	Social Support	Childcare Services	neutral	2024	Beijing/Shanghai/Guangzhou/Shenzhen
Above 30	Married	Below Bachelor's	Socioeconomic Status	Housing Cost	neutral	2024	Beijing/Shanghai/Guangzhou/Shenzhen
20-30	Unmarried	Bachelor's	Socioeconomic Status	Adaption of Urban Newcomers	neutral	2022	Hunan
Under 20	Unmarried	Below Bachelor's	Social Support	Pregnancy-related Health Concerns	neutral	2021	Shandong
Under 20	Married	Below Bachelor's	social psychological factors	Workplace Pregnancy Equity	neutral	2023	Beijing/Shanghai/Guangzhou/Shenzhen
20-30	Unmarried	Above Bachelor's	social psychological factors	Workplace Pregnancy Equity	neutral	2022	Beijing/Shanghai/Guangzhou/Shenzhen
Under 20	Married	Above Bachelor's	Social Support	Childbirth Care	neutral	2023	Hubei
20-30	Unmarried	Above Bachelor's	Social Support	Pregnancy-related Health Concerns	neutral	2024	Hunan
Under 20	Married	Bachelor's	Socioeconomic Status	Psychosocial Adjustment Issues	neutral	2023	Beijing/Shanghai/Guangzhou/Shenzhen
20-30	Married	Below Bachelor's	Socioeconomic Status	Psychosocial Adjustment Issues	neutral	2021	Hubei
Under 20	Married	Below Bachelor's	socio-cultural influences	Deinstitutionalization Of Marriage	neutral	2023	Hunan
20-30	Married	Bachelor's	Social Support	Work-life Balance	neutral	2023	Tianjin
20-30	Unmarried	Above Bachelor's	socio-cultural influences	Deinstitutionalization Of Marriage	neutral	2024	Shandong
20-30	Unmarried	Above Bachelor's	Social Support	Childcare Services	neutral	2023	Hunan
20-30	Married	Below Bachelor's	socio-cultural influences	Career Advancement and Personal Goals	neutral	2021	Beijing/Shanghai/Guangzhou/Shenzhen
Above 30	Married	Bachelor's	Socioeconomic Status	Adaption of Urban Newcomers	neutral	2023	Hubei
20-30	Unmarried	Below Bachelor's	Socioeconomic Status	Housing Cost	neutral	2024	Hubei
20-30	Married	Above Bachelor's	social psychological factors	Maternal Stress	neutral	2022	Tianjin
20-30	Married	Below Bachelor's	socio-cultural influences	Career Advancement and Personal Goals	neutral	2024	Hubei
20-30	Married	Bachelor's	Social Support	Work-life Balance	neutral	2024	Beijing/Shanghai/Guangzhou/Shenzhen
Under 20	Unmarried	Above Bachelor's	socio-cultural influences	Urban Mobility	neutral	2024	Hunan
Under 20	Unmarried	Above Bachelor's	Socioeconomic Status	Adaption of Urban Newcomers	neutral	2022	Tianjin
20-30	Unmarried	Below Bachelor's	social psychological factors	Diverse Sexual Orientations(e.g.,Lesbian)	neutral	2021	Shandong
20-30	Married	Below Bachelor's	socio-cultural influences	DINK (Dual Income No Kids)	neutral	2024	Shandong
Under 20	Unmarried	Above Bachelor's	Socioeconomic Status	Housing Cost	neutral	2024	Beijing/Shanghai/Guangzhou/Shenzhen
20-30	Married	Bachelor's	Social Support	Childbirth Care	neutral	2021	Tianjin
Under 20	Married	Above Bachelor's	social psychological factors	Diverse Sexual Orientations(e.g.,Lesbian)	neutral	2021	Tianjin
Above 30	Unmarried	Below Bachelor's	Socioeconomic Status	Adaption of Urban Newcomers	neutral	2023	Beijing/Shanghai/Guangzhou/Shenzhen
20-30	Unmarried	Above Bachelor's	Social Support	Childbirth Care	neutral	2021	Tianjin
Under 20	Unmarried	Above Bachelor's	socio-cultural influences	DINK (Dual Income No Kids)	neutral	2022	Hubei
20-30	Unmarried	Above Bachelor's	Social Support	Work-life Balance	neutral	2024	Hubei
20-30	Unmarried	Bachelor's	Social Support	Childbirth Care	neutral	2024	Beijing/Shanghai/Guangzhou/Shenzhen
20-30	Unmarried	Below Bachelor's	Social Support	Childbirth Care	neutral	2022	Beijing/Shanghai/Guangzhou/Shenzhen
20-30	Unmarried	Below Bachelor's	social psychological factors	Workplace Pregnancy Equity	neutral	2023	Hubei
20-30	Married	Above Bachelor's	Socioeconomic Status	Adaption of Urban Newcomers	neutral	2024	Hunan
20-30	Married	Below Bachelor's	Socioeconomic Status	Housing Cost	neutral	2024	Beijing/Shanghai/Guangzhou/Shenzhen
20-30	Unmarried	Below Bachelor's	Social Support	Childcare Services	neutral	2023	Hubei
20-30	Unmarried	Below Bachelor's	socio-cultural influences	Deinstitutionalization Of Marriage	neutral	2023	Hunan
Above 30	Married	Above Bachelor's	socio-cultural influences	DINK (Dual Income No Kids)	neutral	2023	Hunan
Under 20	Unmarried	Above Bachelor's	Socioeconomic Status	Psychosocial Adjustment Issues	neutral	2022	Hubei
20-30	Married	Above Bachelor's	socio-cultural influences	Career Advancement and Personal Goals	neutral	2022	Hubei
Under 20	Unmarried	Bachelor's	Social Support	Pregnancy-related Health Concerns	neutral	2021	Tianjin
Under 20	Unmarried	Above Bachelor's	Socioeconomic Status	Psychosocial Adjustment Issues	neutral	2023	Hunan
20-30	Married	Below Bachelor's	Socioeconomic Status	Psychosocial Adjustment Issues	neutral	2022	Shandong
Under 20	Unmarried	Above Bachelor's	socio-cultural influences	DINK (Dual Income No Kids)	neutral	2022	Tianjin
Under 20	Unmarried	Bachelor's	Socioeconomic Status	Adaption of Urban Newcomers	neutral	2021	Tianjin
20-30	Unmarried	Bachelor's	social psychological factors	Child-rearing Expenses	neutral	2022	Hunan
Under 20	Unmarried	Below Bachelor's	Social Support	Work-life Balance	neutral	2024	Hunan
20-30	Married	Below Bachelor's	social psychological factors	Maternal Stress	neutral	2022	Hunan
20-30	Married	Bachelor's	Socioeconomic Status	Adaption of Urban Newcomers	neutral	2023	Beijing/Shanghai/Guangzhou/Shenzhen
20-30	Unmarried	Below Bachelor's	socio-cultural influences	DINK (Dual Income No Kids)	neutral	2021	Hubei
Above 30	Unmarried	Bachelor's	social psychological factors	Workplace Pregnancy Equity	neutral	2023	Hubei
20-30	Married	Below Bachelor's	social psychological factors	Diverse Sexual Orientations(e.g.,Lesbian)	neutral	2023	Hubei
20-30	Married	Below Bachelor's	social psychological factors	Child-rearing Expenses	neutral	2021	Hunan
Under 20	Married	Above Bachelor's	socio-cultural influences	Career Advancement and Personal Goals	neutral	2024	Tianjin
Above 30	Married	Above Bachelor's	socio-cultural influences	Urban Mobility	neutral	2021	Hunan
Above 30	Unmarried	Above Bachelor's	Socioeconomic Status	Psychosocial Adjustment Issues	neutral	2024	Hunan
20-30	Married	Bachelor's	socio-cultural influences	Deinstitutionalization Of Marriage	neutral	2024	Tianjin
20-30	Married	Above Bachelor's	social psychological factors	Workplace Pregnancy Equity	neutral	2023	Shandong
20-30	Unmarried	Above Bachelor's	Socioeconomic Status	Psychosocial Adjustment Issues	neutral	2023	Beijing/Shanghai/Guangzhou/Shenzhen
20-30	Married	Bachelor's	socio-cultural influences	DINK (Dual Income No Kids)	neutral	2023	Shandong
20-30	Unmarried	Bachelor's	Social Support	Childcare Services	neutral	2023	Hunan
Under 20	Married	Below Bachelor's	socio-cultural influences	DINK (Dual Income No Kids)	neutral	2021	Hubei
Under 20	Unmarried	Below Bachelor's	socio-cultural influences	Career Advancement and Personal Goals	neutral	2022	Hubei
Under 20	Married	Above Bachelor's	Socioeconomic Status	Housing Cost	neutral	2021	Tianjin
20-30	Married	Bachelor's	Socioeconomic Status	Psychosocial Adjustment Issues	neutral	2022	Hunan
20-30	Married	Bachelor's	Socioeconomic Status	Housing Cost	neutral	2021	Tianjin
Above 30	Unmarried	Below Bachelor's	Social Support	Work-life Balance	neutral	2023	Tianjin
20-30	Married	Below Bachelor's	Social Support	Work-life Balance	neutral	2022	Beijing/Shanghai/Guangzhou/Shenzhen
20-30	Married	Above Bachelor's	socio-cultural influences	Career Advancement and Personal Goals	neutral	2021	Tianjin
Under 20	Unmarried	Bachelor's	socio-cultural influences	Urban Mobility	neutral	2021	Hunan
Above 30	Married	Bachelor's	Socioeconomic Status	Adaption of Urban Newcomers	neutral	2024	Beijing/Shanghai/Guangzhou/Shenzhen
20-30	Unmarried	Bachelor's	Socioeconomic Status	Housing Cost	neutral	2021	Hubei
20-30	Married	Bachelor's	Social Support	Pregnancy-related Health Concerns	neutral	2023	Beijing/Shanghai/Guangzhou/Shenzhen
Under 20	Married	Above Bachelor's	Social Support	Pregnancy-related Health Concerns	neutral	2021	Hunan
20-30	Married	Above Bachelor's	Socioeconomic Status	Adaption of Urban Newcomers	neutral	2021	Shandong
20-30	Married	Below Bachelor's	socio-cultural influences	Deinstitutionalization Of Marriage	neutral	2023	Beijing/Shanghai/Guangzhou/Shenzhen
Under 20	Married	Bachelor's	Social Support	Pregnancy-related Health Concerns	neutral	2022	Shandong
20-30	Married	Bachelor's	Socioeconomic Status	Adaption of Urban Newcomers	neutral	2022	Beijing/Shanghai/Guangzhou/Shenzhen
20-30	Married	Bachelor's	Socioeconomic Status	Psychosocial Adjustment Issues	neutral	2023	Beijing/Shanghai/Guangzhou/Shenzhen
20-30	Unmarried	Bachelor's	Socioeconomic Status	Housing Cost	neutral	2022	Tianjin
Above 30	Unmarried	Below Bachelor's	Social Support	Pregnancy-related Health Concerns	neutral	2024	Shandong
20-30	Unmarried	Above Bachelor's	socio-cultural influences	Career Advancement and Personal Goals	neutral	2021	Shandong
Under 20	Married	Bachelor's	Social Support	Pregnancy-related Health Concerns	neutral	2021	Beijing/Shanghai/Guangzhou/Shenzhen
Above 30	Unmarried	Above Bachelor's	socio-cultural influences	DINK (Dual Income No Kids)	neutral	2022	Hunan
20-30	Married	Below Bachelor's	Social Support	Work-life Balance	neutral	2022	Hunan
Above 30	Unmarried	Below Bachelor's	Socioeconomic Status	Adaption of Urban Newcomers	neutral	2022	Shandong
Above 30	Married	Bachelor's	Socioeconomic Status	Psychosocial Adjustment Issues	neutral	2023	Tianjin
Under 20	Unmarried	Bachelor's	social psychological factors	Maternal Stress	neutral	2024	Tianjin
20-30	Unmarried	Bachelor's	Socioeconomic Status	Adaption of Urban Newcomers	neutral	2024	Hunan
Under 20	Unmarried	Above Bachelor's	socio-cultural influences	Deinstitutionalization Of Marriage	neutral	2022	Tianjin
20-30	Unmarried	Bachelor's	Socioeconomic Status	Adaption of Urban Newcomers	neutral	2023	Beijing/Shanghai/Guangzhou/Shenzhen
20-30	Married	Bachelor's	social psychological factors	Maternal Stress	neutral	2022	Beijing/Shanghai/Guangzhou/Shenzhen
20-30	Unmarried	Above Bachelor's	Socioeconomic Status	Adaption of Urban Newcomers	neutral	2023	Shandong
Under 20	Married	Bachelor's	Socioeconomic Status	Psychosocial Adjustment Issues	neutral	2023	Hubei
20-30	Married	Bachelor's	Social Support	Work-life Balance	neutral	2021	Hunan
20-30	Married	Above Bachelor's	socio-cultural influences	Deinstitutionalization Of Marriage	neutral	2022	Hunan
20-30	Unmarried	Bachelor's	social psychological factors	Maternal Stress	neutral	2021	Hubei
20-30	Married	Bachelor's	Social Support	Pregnancy-related Health Concerns	neutral	2021	Tianjin
20-30	Married	Below Bachelor's	social psychological factors	Diverse Sexual Orientations(e.g.,Lesbian)	neutral	2024	Beijing/Shanghai/Guangzhou/Shenzhen
Above 30	Married	Bachelor's	Socioeconomic Status	Adaption of Urban Newcomers	neutral	2023	Beijing/Shanghai/Guangzhou/Shenzhen
20-30	Unmarried	Below Bachelor's	social psychological factors	Child-rearing Expenses	neutral	2023	Hunan
20-30	Unmarried	Above Bachelor's	Social Support	Pregnancy-related Health Concerns	neutral	2023	Hunan
20-30	Married	Below Bachelor's	Socioeconomic Status	Psychosocial Adjustment Issues	neutral	2023	Tianjin
Above 30	Married	Below Bachelor's	Social Support	Pregnancy-related Health Concerns	neutral	2021	Tianjin
20-30	Married	Bachelor's	socio-cultural influences	DINK (Dual Income No Kids)	neutral	2023	Hunan
Above 30	Married	Above Bachelor's	socio-cultural influences	DINK (Dual Income No Kids)	neutral	2024	Tianjin
20-30	Unmarried	Above Bachelor's	socio-cultural influences	Career Advancement and Personal Goals	neutral	2024	Hubei
20-30	Married	Bachelor's	social psychological factors	Diverse Sexual Orientations(e.g.,Lesbian)	neutral	2021	Beijing/Shanghai/Guangzhou/Shenzhen
20-30	Married	Above Bachelor's	socio-cultural influences	Career Advancement and Personal Goals	neutral	2021	Hunan
20-30	Unmarried	Bachelor's	social psychological factors	Child-rearing Expenses	neutral	2022	Hubei
20-30	Married	Bachelor's	social psychological factors	Workplace Pregnancy Equity	neutral	2022	Hubei
20-30	Unmarried	Above Bachelor's	Social Support	Work-life Balance	neutral	2023	Shandong
Above 30	Unmarried	Below Bachelor's	Socioeconomic Status	Adaption of Urban Newcomers	neutral	2021	Hunan
20-30	Married	Above Bachelor's	Socioeconomic Status	Adaption of Urban Newcomers	neutral	2021	Shandong
Above 30	Married	Bachelor's	Social Support	Childbirth Care	neutral	2024	Hubei
20-30	Married	Above Bachelor's	socio-cultural influences	Career Advancement and Personal Goals	neutral	2024	Hunan
Under 20	Married	Below Bachelor's	Social Support	Pregnancy-related Health Concerns	neutral	2024	Shandong
20-30	Married	Above Bachelor's	Social Support	Work-life Balance	neutral	2021	Beijing/Shanghai/Guangzhou/Shenzhen
20-30	Unmarried	Bachelor's	Socioeconomic Status	Housing Cost	neutral	2022	Hunan
Above 30	Unmarried	Bachelor's	social psychological factors	Workplace Pregnancy Equity	neutral	2021	Shandong
20-30	Married	Bachelor's	Social Support	Childbirth Care	neutral	2021	Tianjin
Under 20	Unmarried	Above Bachelor's	Social Support	Pregnancy-related Health Concerns	neutral	2021	Hunan
20-30	Married	Bachelor's	social psychological factors	Workplace Pregnancy Equity	neutral	2022	Tianjin
20-30	Unmarried	Bachelor's	Socioeconomic Status	Psychosocial Adjustment Issues	neutral	2024	Hunan
20-30	Married	Above Bachelor's	socio-cultural influences	Deinstitutionalization Of Marriage	neutral	2023	Shandong
20-30	Married	Below Bachelor's	Social Support	Childbirth Care	neutral	2023	Shandong
20-30	Unmarried	Below Bachelor's	socio-cultural influences	Career Advancement and Personal Goals	neutral	2023	Hunan
20-30	Married	Above Bachelor's	socio-cultural influences	Career Advancement and Personal Goals	neutral	2022	Hubei
20-30	Married	Below Bachelor's	Social Support	Pregnancy-related Health Concerns	neutral	2022	Shandong
Under 20	Married	Above Bachelor's	socio-cultural influences	Deinstitutionalization Of Marriage	neutral	2023	Hunan
20-30	Married	Bachelor's	Social Support	Pregnancy-related Health Concerns	neutral	2023	Hunan
20-30	Unmarried	Bachelor's	social psychological factors	Workplace Pregnancy Equity	neutral	2022	Beijing/Shanghai/Guangzhou/Shenzhen
Above 30	Unmarried	Below Bachelor's	social psychological factors	Diverse Sexual Orientations(e.g.,Lesbian)	neutral	2023	Tianjin
Above 30	Married	Above Bachelor's	social psychological factors	Diverse Sexual Orientations(e.g.,Lesbian)	neutral	2021	Beijing/Shanghai/Guangzhou/Shenzhen
20-30	Married	Above Bachelor's	social psychological factors	Diverse Sexual Orientations(e.g.,Lesbian)	neutral	2024	Tianjin
20-30	Married	Bachelor's	Socioeconomic Status	Psychosocial Adjustment Issues	neutral	2022	Tianjin
20-30	Unmarried	Bachelor's	social psychological factors	Maternal Stress	neutral	2024	Beijing/Shanghai/Guangzhou/Shenzhen
20-30	Married	Below Bachelor's	Social Support	Childbirth Care	neutral	2023	Hubei
Under 20	Unmarried	Above Bachelor's	Social Support	Childcare Services	neutral	2023	Hunan
20-30	Unmarried	Bachelor's	Social Support	Childcare Services	neutral	2022	Shandong
Above 30	Married	Below Bachelor's	socio-cultural influences	Career Advancement and Personal Goals	neutral	2022	Hunan
20-30	Married	Above Bachelor's	Social Support	Childcare Services	neutral	2021	Beijing/Shanghai/Guangzhou/Shenzhen
20-30	Unmarried	Above Bachelor's	Socioeconomic Status	Housing Cost	neutral	2022	Hubei
20-30	Married	Below Bachelor's	Socioeconomic Status	Psychosocial Adjustment Issues	neutral	2024	Shandong
Above 30	Married	Above Bachelor's	Socioeconomic Status	Housing Cost	neutral	2022	Shandong
Under 20	Unmarried	Above Bachelor's	Socioeconomic Status	Housing Cost	neutral	2021	Hubei
20-30	Unmarried	Above Bachelor's	Socioeconomic Status	Housing Cost	neutral	2024	Shandong
Above 30	Married	Below Bachelor's	Socioeconomic Status	Adaption of Urban Newcomers	neutral	2023	Shandong
Under 20	Married	Bachelor's	social psychological factors	Maternal Stress	neutral	2022	Hubei
20-30	Married	Above Bachelor's	Socioeconomic Status	Housing Cost	neutral	2023	Beijing/Shanghai/Guangzhou/Shenzhen
20-30	Unmarried	Below Bachelor's	socio-cultural influences	Career Advancement and Personal Goals	neutral	2021	Beijing/Shanghai/Guangzhou/Shenzhen
20-30	Unmarried	Bachelor's	Socioeconomic Status	Psychosocial Adjustment Issues	neutral	2022	Shandong
20-30	Unmarried	Bachelor's	Social Support	Childbirth Care	neutral	2021	Beijing/Shanghai/Guangzhou/Shenzhen
Above 30	Unmarried	Bachelor's	Social Support	Childcare Services	neutral	2023	Beijing/Shanghai/Guangzhou/Shenzhen
Under 20	Married	Bachelor's	socio-cultural influences	Urban Mobility	neutral	2024	Shandong
20-30	Married	Above Bachelor's	Socioeconomic Status	Adaption of Urban Newcomers	neutral	2021	Shandong
20-30	Married	Below Bachelor's	social psychological factors	Maternal Stress	neutral	2022	Beijing/Shanghai/Guangzhou/Shenzhen
20-30	Unmarried	Bachelor's	social psychological factors	Workplace Pregnancy Equity	neutral	2022	Tianjin
20-30	Married	Bachelor's	social psychological factors	Maternal Stress	neutral	2023	Hubei
Above 30	Unmarried	Below Bachelor's	social psychological factors	Maternal Stress	neutral	2023	Beijing/Shanghai/Guangzhou/Shenzhen
Above 30	Unmarried	Below Bachelor's	Socioeconomic Status	Adaption of Urban Newcomers	neutral	2023	Beijing/Shanghai/Guangzhou/Shenzhen
20-30	Unmarried	Above Bachelor's	socio-cultural influences	Career Advancement and Personal Goals	neutral	2023	Tianjin
20-30	Unmarried	Bachelor's	social psychological factors	Workplace Pregnancy Equity	neutral	2022	Hunan
Under 20	Married	Bachelor's	Socioeconomic Status	Adaption of Urban Newcomers	neutral	2022	Hunan
Above 30	Married	Above Bachelor's	Socioeconomic Status	Adaption of Urban Newcomers	neutral	2022	Hubei
20-30	Married	Below Bachelor's	Socioeconomic Status	Psychosocial Adjustment Issues	neutral	2021	Shandong
20-30	Married	Above Bachelor's	Socioeconomic Status	Housing Cost	neutral	2024	Beijing/Shanghai/Guangzhou/Shenzhen
Above 30	Married	Below Bachelor's	Socioeconomic Status	Housing Cost	neutral	2024	Tianjin
20-30	Married	Above Bachelor's	Social Support	Work-life Balance	neutral	2024	Shandong
Under 20	Unmarried	Below Bachelor's	Socioeconomic Status	Adaption of Urban Newcomers	neutral	2021	Shandong
20-30	Married	Above Bachelor's	Socioeconomic Status	Adaption of Urban Newcomers	neutral	2023	Hunan
20-30	Unmarried	Bachelor's	Socioeconomic Status	Adaption of Urban Newcomers	neutral	2023	Beijing/Shanghai/Guangzhou/Shenzhen
20-30	Married	Bachelor's	Social Support	Childbirth Care	neutral	2023	Hubei
20-30	Unmarried	Bachelor's	Social Support	Pregnancy-related Health Concerns	neutral	2022	Tianjin
Under 20	Married	Below Bachelor's	socio-cultural influences	Deinstitutionalization Of Marriage	neutral	2021	Beijing/Shanghai/Guangzhou/Shenzhen
20-30	Married	Above Bachelor's	socio-cultural influences	Urban Mobility	neutral	2024	Shandong
20-30	Married	Below Bachelor's	Socioeconomic Status	Psychosocial Adjustment Issues	neutral	2023	Shandong
Above 30	Unmarried	Bachelor's	social psychological factors	Workplace Pregnancy Equity	neutral	2024	Hubei
Under 20	Married	Below Bachelor's	Socioeconomic Status	Adaption of Urban Newcomers	neutral	2023	Hunan
Under 20	Unmarried	Above Bachelor's	socio-cultural influences	Career Advancement and Personal Goals	neutral	2024	Hubei
20-30	Unmarried	Bachelor's	social psychological factors	Child-rearing Expenses	neutral	2022	Hubei
20-30	Married	Below Bachelor's	social psychological factors	Workplace Pregnancy Equity	neutral	2021	Beijing/Shanghai/Guangzhou/Shenzhen
Under 20	Married	Bachelor's	socio-cultural influences	Career Advancement and Personal Goals	neutral	2023	Hunan
20-30	Unmarried	Above Bachelor's	Socioeconomic Status	Psychosocial Adjustment Issues	neutral	2023	Shandong
Above 30	Married	Bachelor's	socio-cultural influences	Deinstitutionalization Of Marriage	neutral	2023	Hunan
20-30	Unmarried	Bachelor's	social psychological factors	Child-rearing Expenses	neutral	2023	Beijing/Shanghai/Guangzhou/Shenzhen
20-30	Married	Below Bachelor's	Social Support	Childbirth Care	neutral	2021	Beijing/Shanghai/Guangzhou/Shenzhen
Above 30	Unmarried	Below Bachelor's	Socioeconomic Status	Adaption of Urban Newcomers	neutral	2021	Hubei
20-30	Unmarried	Below Bachelor's	socio-cultural influences	DINK (Dual Income No Kids)	neutral	2023	Beijing/Shanghai/Guangzhou/Shenzhen
20-30	Unmarried	Bachelor's	socio-cultural influences	DINK (Dual Income No Kids)	neutral	2024	Hunan
20-30	Married	Above Bachelor's	socio-cultural influences	Career Advancement and Personal Goals	neutral	2022	Hubei
20-30	Unmarried	Above Bachelor's	Social Support	Work-life Balance	neutral	2023	Hubei
Above 30	Unmarried	Above Bachelor's	Social Support	Childcare Services	neutral	2022	Hubei
20-30	Married	Below Bachelor's	Socioeconomic Status	Adaption of Urban Newcomers	neutral	2024	Hunan
Under 20	Unmarried	Above Bachelor's	Socioeconomic Status	Adaption of Urban Newcomers	neutral	2023	Hubei
Above 30	Married	Bachelor's	Socioeconomic Status	Psychosocial Adjustment Issues	neutral	2023	Tianjin
20-30	Unmarried	Bachelor's	socio-cultural influences	Urban Mobility	neutral	2022	Tianjin
20-30	Unmarried	Bachelor's	Social Support	Work-life Balance	neutral	2023	Hunan
20-30	Married	Below Bachelor's	Socioeconomic Status	Adaption of Urban Newcomers	neutral	2024	Shandong
Above 30	Married	Below Bachelor's	Social Support	Childcare Services	neutral	2021	Shandong
20-30	Unmarried	Bachelor's	social psychological factors	Maternal Stress	neutral	2022	Hubei
20-30	Married	Below Bachelor's	Socioeconomic Status	Psychosocial Adjustment Issues	neutral	2021	Hunan
20-30	Unmarried	Bachelor's	Social Support	Pregnancy-related Health Concerns	neutral	2022	Hubei
Above 30	Unmarried	Bachelor's	Socioeconomic Status	Psychosocial Adjustment Issues	neutral	2021	Hubei
Above 30	Married	Above Bachelor's	Social Support	Work-life Balance	neutral	2024	Tianjin
Under 20	Married	Above Bachelor's	Social Support	Childbirth Care	neutral	2024	Beijing/Shanghai/Guangzhou/Shenzhen
Above 30	Married	Above Bachelor's	socio-cultural influences	DINK (Dual Income No Kids)	neutral	2023	Hunan
Above 30	Unmarried	Above Bachelor's	social psychological factors	Maternal Stress	neutral	2024	Beijing/Shanghai/Guangzhou/Shenzhen
20-30	Married	Above Bachelor's	Socioeconomic Status	Adaption of Urban Newcomers	neutral	2024	Tianjin
20-30	Married	Above Bachelor's	Social Support	Childbirth Care	neutral	2023	Beijing/Shanghai/Guangzhou/Shenzhen
20-30	Unmarried	Above Bachelor's	Socioeconomic Status	Adaption of Urban Newcomers	neutral	2022	Tianjin
20-30	Married	Bachelor's	Social Support	Work-life Balance	neutral	2024	Shandong
20-30	Married	Above Bachelor's	social psychological factors	Workplace Pregnancy Equity	neutral	2024	Tianjin
Under 20	Married	Below Bachelor's	Social Support	Childcare Services	neutral	2021	Hunan
20-30	Married	Bachelor's	Social Support	Childcare Services	neutral	2024	Shandong
Under 20	Married	Above Bachelor's	Socioeconomic Status	Psychosocial Adjustment Issues	neutral	2023	Hubei
Above 30	Married	Bachelor's	social psychological factors	Maternal Stress	neutral	2024	Hunan
20-30	Married	Below Bachelor's	Social Support	Work-life Balance	neutral	2021	Hunan
20-30	Married	Bachelor's	Socioeconomic Status	Housing Cost	neutral	2024	Hunan
Above 30	Unmarried	Above Bachelor's	Social Support	Work-life Balance	neutral	2021	Beijing/Shanghai/Guangzhou/Shenzhen
20-30	Unmarried	Above Bachelor's	Socioeconomic Status	Housing Cost	neutral	2024	Beijing/Shanghai/Guangzhou/Shenzhen
Above 30	Married	Bachelor's	social psychological factors	Child-rearing Expenses	neutral	2022	Hubei
Under 20	Married	Below Bachelor's	socio-cultural influences	DINK (Dual Income No Kids)	neutral	2023	Beijing/Shanghai/Guangzhou/Shenzhen
20-30	Married	Above Bachelor's	social psychological factors	Maternal Stress	neutral	2024	Hunan
20-30	Married	Above Bachelor's	Socioeconomic Status	Housing Cost	neutral	2022	Tianjin
20-30	Married	Below Bachelor's	social psychological factors	Maternal Stress	neutral	2022	Hubei
20-30	Unmarried	Above Bachelor's	Socioeconomic Status	Psychosocial Adjustment Issues	neutral	2023	Hubei
20-30	Married	Bachelor's	Socioeconomic Status	Adaption of Urban Newcomers	neutral	2021	Hunan
20-30	Married	Bachelor's	social psychological factors	Child-rearing Expenses	neutral	2022	Shandong
20-30	Unmarried	Above Bachelor's	socio-cultural influences	Deinstitutionalization Of Marriage	neutral	2023	Beijing/Shanghai/Guangzhou/Shenzhen
20-30	Unmarried	Above Bachelor's	social psychological factors	Child-rearing Expenses	neutral	2024	Shandong
20-30	Unmarried	Bachelor's	Socioeconomic Status	Housing Cost	neutral	2021	Hunan
20-30	Married	Below Bachelor's	socio-cultural influences	Career Advancement and Personal Goals	neutral	2021	Shandong
Above 30	Married	Below Bachelor's	Socioeconomic Status	Housing Cost	neutral	2021	Hunan
20-30	Married	Above Bachelor's	socio-cultural influences	Career Advancement and Personal Goals	neutral	2022	Beijing/Shanghai/Guangzhou/Shenzhen
20-30	Married	Above Bachelor's	social psychological factors	Workplace Pregnancy Equity	neutral	2022	Beijing/Shanghai/Guangzhou/Shenzhen
Under 20	Married	Bachelor's	social psychological factors	Workplace Pregnancy Equity	neutral	2023	Hubei
20-30	Unmarried	Bachelor's	Socioeconomic Status	Housing Cost	neutral	2021	Shandong
Above 30	Unmarried	Bachelor's	socio-cultural influences	DINK (Dual Income No Kids)	neutral	2021	Shandong
Above 30	Married	Above Bachelor's	Socioeconomic Status	Adaption of Urban Newcomers	neutral	2023	Shandong
20-30	Married	Bachelor's	socio-cultural influences	Deinstitutionalization Of Marriage	neutral	2024	Shandong
Under 20	Unmarried	Bachelor's	Socioeconomic Status	Adaption of Urban Newcomers	neutral	2021	Tianjin
20-30	Married	Above Bachelor's	social psychological factors	Maternal Stress	neutral	2021	Hubei
20-30	Unmarried	Below Bachelor's	Social Support	Childbirth Care	neutral	2023	Hubei
20-30	Unmarried	Below Bachelor's	Socioeconomic Status	Psychosocial Adjustment Issues	neutral	2023	Tianjin
20-30	Unmarried	Bachelor's	Social Support	Pregnancy-related Health Concerns	neutral	2022	Shandong
20-30	Unmarried	Bachelor's	social psychological factors	Child-rearing Expenses	neutral	2024	Tianjin
20-30	Married	Above Bachelor's	Social Support	Pregnancy-related Health Concerns	neutral	2022	Shandong
20-30	Unmarried	Bachelor's	socio-cultural influences	Career Advancement and Personal Goals	neutral	2022	Tianjin
20-30	Married	Below Bachelor's	Social Support	Pregnancy-related Health Concerns	neutral	2023	Hubei
Above 30	Married	Bachelor's	Socioeconomic Status	Adaption of Urban Newcomers	neutral	2022	Tianjin
20-30	Married	Below Bachelor's	Social Support	Childcare Services	neutral	2024	Hunan
Above 30	Married	Below Bachelor's	socio-cultural influences	Deinstitutionalization Of Marriage	neutral	2021	Shandong
20-30	Married	Bachelor's	social psychological factors	Diverse Sexual Orientations(e.g.,Lesbian)	neutral	2022	Tianjin
20-30	Married	Above Bachelor's	socio-cultural influences	Deinstitutionalization Of Marriage	neutral	2022	Shandong
Above 30	Married	Above Bachelor's	Socioeconomic Status	Psychosocial Adjustment Issues	neutral	2022	Beijing/Shanghai/Guangzhou/Shenzhen
20-30	Unmarried	Above Bachelor's	socio-cultural influences	DINK (Dual Income No Kids)	neutral	2024	Shandong
20-30	Married	Above Bachelor's	Social Support	Pregnancy-related Health Concerns	neutral	2024	Tianjin
20-30	Married	Above Bachelor's	Social Support	Childcare Services	neutral	2024	Shandong
Above 30	Married	Above Bachelor's	socio-cultural influences	Career Advancement and Personal Goals	neutral	2023	Hunan
Under 20	Married	Bachelor's	Social Support	Childbirth Care	neutral	2021	Hunan
20-30	Unmarried	Bachelor's	Social Support	Pregnancy-related Health Concerns	neutral	2023	Tianjin
20-30	Unmarried	Below Bachelor's	Socioeconomic Status	Adaption of Urban Newcomers	neutral	2021	Tianjin
20-30	Married	Bachelor's	Socioeconomic Status	Adaption of Urban Newcomers	neutral	2022	Shandong
20-30	Married	Above Bachelor's	Socioeconomic Status	Adaption of Urban Newcomers	neutral	2024	Hubei
20-30	Unmarried	Bachelor's	social psychological factors	Maternal Stress	neutral	2024	Hunan
20-30	Married	Below Bachelor's	social psychological factors	Child-rearing Expenses	neutral	2024	Hunan
Above 30	Married	Bachelor's	Socioeconomic Status	Housing Cost	neutral	2022	Beijing/Shanghai/Guangzhou/Shenzhen
20-30	Unmarried	Bachelor's	socio-cultural influences	Urban Mobility	neutral	2021	Beijing/Shanghai/Guangzhou/Shenzhen
Above 30	Unmarried	Above Bachelor's	socio-cultural influences	Urban Mobility	neutral	2023	Hubei
20-30	Married	Below Bachelor's	socio-cultural influences	Urban Mobility	neutral	2023	Hunan
20-30	Married	Above Bachelor's	Socioeconomic Status	Housing Cost	neutral	2022	Tianjin
20-30	Unmarried	Bachelor's	social psychological factors	Maternal Stress	neutral	2021	Hunan
20-30	Married	Above Bachelor's	Social Support	Childcare Services	neutral	2024	Tianjin
Above 30	Unmarried	Bachelor's	socio-cultural influences	Urban Mobility	neutral	2021	Tianjin
Under 20	Married	Above Bachelor's	Socioeconomic Status	Housing Cost	neutral	2021	Hubei
20-30	Married	Below Bachelor's	Socioeconomic Status	Housing Cost	neutral	2024	Hunan
20-30	Married	Below Bachelor's	Social Support	Pregnancy-related Health Concerns	neutral	2021	Shandong
20-30	Unmarried	Bachelor's	social psychological factors	Diverse Sexual Orientations(e.g.,Lesbian)	neutral	2022	Hunan
20-30	Unmarried	Bachelor's	social psychological factors	Workplace Pregnancy Equity	neutral	2023	Hunan
Under 20	Unmarried	Bachelor's	Socioeconomic Status	Psychosocial Adjustment Issues	neutral	2022	Beijing/Shanghai/Guangzhou/Shenzhen
20-30	Married	Below Bachelor's	Social Support	Childcare Services	neutral	2021	Hubei
20-30	Unmarried	Bachelor's	social psychological factors	Diverse Sexual Orientations(e.g.,Lesbian)	neutral	2024	Shandong
20-30	Unmarried	Bachelor's	Social Support	Childcare Services	neutral	2023	Shandong
20-30	Married	Bachelor's	Social Support	Pregnancy-related Health Concerns	neutral	2022	Shandong
20-30	Unmarried	Below Bachelor's	Socioeconomic Status	Adaption of Urban Newcomers	neutral	2021	Tianjin
20-30	Unmarried	Above Bachelor's	Social Support	Work-life Balance	neutral	2024	Hubei
Above 30	Unmarried	Bachelor's	Social Support	Work-life Balance	neutral	2022	Beijing/Shanghai/Guangzhou/Shenzhen
20-30	Unmarried	Below Bachelor's	Social Support	Pregnancy-related Health Concerns	neutral	2021	Tianjin
20-30	Unmarried	Bachelor's	socio-cultural influences	DINK (Dual Income No Kids)	neutral	2024	Shandong
20-30	Unmarried	Bachelor's	Social Support	Pregnancy-related Health Concerns	neutral	2022	Tianjin
20-30	Married	Bachelor's	Social Support	Pregnancy-related Health Concerns	neutral	2024	Tianjin
20-30	Unmarried	Bachelor's	Socioeconomic Status	Housing Cost	neutral	2022	Shandong
20-30	Married	Above Bachelor's	social psychological factors	Diverse Sexual Orientations(e.g.,Lesbian)	neutral	2022	Shandong
20-30	Unmarried	Above Bachelor's	social psychological factors	Child-rearing Expenses	neutral	2021	Beijing/Shanghai/Guangzhou/Shenzhen
20-30	Unmarried	Below Bachelor's	Social Support	Childbirth Care	neutral	2023	Hubei
20-30	Unmarried	Below Bachelor's	Socioeconomic Status	Housing Cost	neutral	2023	Hunan
Under 20	Unmarried	Below Bachelor's	Socioeconomic Status	Adaption of Urban Newcomers	neutral	2024	Hunan
20-30	Married	Bachelor's	Social Support	Childbirth Care	neutral	2024	Hunan
Under 20	Married	Below Bachelor's	Social Support	Pregnancy-related Health Concerns	neutral	2024	Beijing/Shanghai/Guangzhou/Shenzhen
20-30	Married	Above Bachelor's	social psychological factors	Maternal Stress	neutral	2024	Tianjin
Under 20	Married	Bachelor's	social psychological factors	Child-rearing Expenses	neutral	2024	Shandong
20-30	Unmarried	Bachelor's	social psychological factors	Child-rearing Expenses	neutral	2021	Hubei
20-30	Married	Bachelor's	Social Support	Pregnancy-related Health Concerns	neutral	2024	Hunan
20-30	Married	Above Bachelor's	social psychological factors	Child-rearing Expenses	neutral	2023	Hubei
Above 30	Married	Below Bachelor's	Socioeconomic Status	Housing Cost	neutral	2023	Hubei
20-30	Married	Above Bachelor's	socio-cultural influences	Career Advancement and Personal Goals	neutral	2022	Shandong
20-30	Unmarried	Bachelor's	socio-cultural influences	Deinstitutionalization Of Marriage	neutral	2022	Beijing/Shanghai/Guangzhou/Shenzhen
20-30	Unmarried	Bachelor's	socio-cultural influences	Career Advancement and Personal Goals	neutral	2021	Shandong
Under 20	Married	Bachelor's	Socioeconomic Status	Housing Cost	neutral	2021	Beijing/Shanghai/Guangzhou/Shenzhen
Under 20	Unmarried	Below Bachelor's	socio-cultural influences	DINK (Dual Income No Kids)	neutral	2024	Tianjin
Under 20	Married	Bachelor's	Social Support	Childcare Services	neutral	2022	Hubei
Under 20	Unmarried	Above Bachelor's	Social Support	Childbirth Care	neutral	2021	Hunan
20-30	Married	Below Bachelor's	socio-cultural influences	DINK (Dual Income No Kids)	neutral	2021	Hubei
20-30	Unmarried	Bachelor's	socio-cultural influences	Deinstitutionalization Of Marriage	neutral	2023	Shandong
Under 20	Married	Below Bachelor's	social psychological factors	Workplace Pregnancy Equity	neutral	2021	Beijing/Shanghai/Guangzhou/Shenzhen
Above 30	Unmarried	Bachelor's	Socioeconomic Status	Psychosocial Adjustment Issues	neutral	2021	Tianjin
Above 30	Married	Above Bachelor's	social psychological factors	Diverse Sexual Orientations(e.g.,Lesbian)	neutral	2022	Tianjin
Above 30	Married	Bachelor's	Socioeconomic Status	Housing Cost	neutral	2024	Beijing/Shanghai/Guangzhou/Shenzhen
Under 20	Married	Bachelor's	social psychological factors	Workplace Pregnancy Equity	neutral	2024	Beijing/Shanghai/Guangzhou/Shenzhen
Above 30	Married	Below Bachelor's	Social Support	Childbirth Care	neutral	2021	Beijing/Shanghai/Guangzhou/Shenzhen
Above 30	Unmarried	Above Bachelor's	Socioeconomic Status	Adaption of Urban Newcomers	neutral	2022	Tianjin
Above 30	Married	Bachelor's	socio-cultural influences	Urban Mobility	neutral	2024	Hubei
20-30	Unmarried	Below Bachelor's	Socioeconomic Status	Adaption of Urban Newcomers	neutral	2024	Hubei
20-30	Unmarried	Bachelor's	Socioeconomic Status	Housing Cost	neutral	2021	Tianjin
Under 20	Married	Below Bachelor's	social psychological factors	Diverse Sexual Orientations(e.g.,Lesbian)	neutral	2024	Hunan
Under 20	Married	Above Bachelor's	socio-cultural influences	Deinstitutionalization Of Marriage	neutral	2024	Shandong
Under 20	Unmarried	Below Bachelor's	social psychological factors	Diverse Sexual Orientations(e.g.,Lesbian)	neutral	2023	Tianjin
Above 30	Married	Bachelor's	socio-cultural influences	DINK (Dual Income No Kids)	neutral	2022	Hunan
Under 20	Married	Below Bachelor's	social psychological factors	Workplace Pregnancy Equity	neutral	2021	Shandong
Under 20	Unmarried	Bachelor's	socio-cultural influences	Urban Mobility	neutral	2021	Hubei
Above 30	Married	Bachelor's	Socioeconomic Status	Psychosocial Adjustment Issues	neutral	2023	Beijing/Shanghai/Guangzhou/Shenzhen
Under 20	Married	Above Bachelor's	Social Support	Work-life Balance	neutral	2021	Shandong
Above 30	Married	Bachelor's	socio-cultural influences	Career Advancement and Personal Goals	neutral	2023	Beijing/Shanghai/Guangzhou/Shenzhen
20-30	Unmarried	Below Bachelor's	social psychological factors	Workplace Pregnancy Equity	neutral	2022	Hunan
Under 20	Married	Below Bachelor's	Socioeconomic Status	Psychosocial Adjustment Issues	neutral	2024	Tianjin
Under 20	Unmarried	Above Bachelor's	social psychological factors	Child-rearing Expenses	neutral	2024	Tianjin
20-30	Married	Bachelor's	Socioeconomic Status	Psychosocial Adjustment Issues	neutral	2022	Beijing/Shanghai/Guangzhou/Shenzhen
Above 30	Married	Bachelor's	Socioeconomic Status	Psychosocial Adjustment Issues	neutral	2021	Shandong
Above 30	Unmarried	Above Bachelor's	socio-cultural influences	Deinstitutionalization Of Marriage	neutral	2022	Shandong
20-30	Married	Below Bachelor's	social psychological factors	Maternal Stress	neutral	2024	Hunan
20-30	Married	Bachelor's	Socioeconomic Status	Adaption of Urban Newcomers	neutral	2023	Tianjin
20-30	Married	Below Bachelor's	social psychological factors	Workplace Pregnancy Equity	neutral	2023	Beijing/Shanghai/Guangzhou/Shenzhen
20-30	Unmarried	Below Bachelor's	Socioeconomic Status	Psychosocial Adjustment Issues	neutral	2021	Hubei
20-30	Married	Below Bachelor's	socio-cultural influences	DINK (Dual Income No Kids)	neutral	2024	Tianjin
Under 20	Unmarried	Above Bachelor's	Social Support	Childbirth Care	neutral	2023	Tianjin
20-30	Married	Bachelor's	Social Support	Pregnancy-related Health Concerns	neutral	2023	Hunan
20-30	Married	Below Bachelor's	Social Support	Childbirth Care	neutral	2023	Tianjin
Under 20	Married	Below Bachelor's	Social Support	Work-life Balance	neutral	2021	Hunan
20-30	Unmarried	Below Bachelor's	socio-cultural influences	Deinstitutionalization Of Marriage	neutral	2024	Hunan
20-30	Unmarried	Above Bachelor's	socio-cultural influences	Urban Mobility	neutral	2022	Hubei
20-30	Unmarried	Bachelor's	socio-cultural influences	Deinstitutionalization Of Marriage	neutral	2023	Shandong
20-30	Married	Above Bachelor's	social psychological factors	Workplace Pregnancy Equity	neutral	2022	Tianjin
20-30	Married	Above Bachelor's	Socioeconomic Status	Housing Cost	neutral	2022	Hunan
20-30	Unmarried	Above Bachelor's	Socioeconomic Status	Housing Cost	neutral	2021	Hunan
Above 30	Unmarried	Below Bachelor's	Social Support	Childbirth Care	neutral	2021	Shandong
20-30	Unmarried	Below Bachelor's	Social Support	Pregnancy-related Health Concerns	neutral	2022	Shandong
20-30	Married	Bachelor's	Socioeconomic Status	Psychosocial Adjustment Issues	neutral	2021	Hunan
20-30	Unmarried	Bachelor's	Socioeconomic Status	Adaption of Urban Newcomers	neutral	2022	Tianjin
20-30	Married	Bachelor's	Socioeconomic Status	Housing Cost	neutral	2023	Tianjin
Under 20	Married	Below Bachelor's	socio-cultural influences	DINK (Dual Income No Kids)	neutral	2024	Tianjin
20-30	Unmarried	Above Bachelor's	socio-cultural influences	Career Advancement and Personal Goals	neutral	2022	Shandong
20-30	Unmarried	Below Bachelor's	socio-cultural influences	Urban Mobility	neutral	2024	Tianjin
20-30	Married	Below Bachelor's	Social Support	Work-life Balance	neutral	2022	Tianjin
20-30	Unmarried	Bachelor's	socio-cultural influences	Deinstitutionalization Of Marriage	neutral	2023	Tianjin
20-30	Married	Below Bachelor's	Socioeconomic Status	Adaption of Urban Newcomers	neutral	2021	Shandong
Under 20	Married	Below Bachelor's	Social Support	Work-life Balance	neutral	2022	Beijing/Shanghai/Guangzhou/Shenzhen
20-30	Unmarried	Below Bachelor's	Social Support	Work-life Balance	neutral	2021	Beijing/Shanghai/Guangzhou/Shenzhen
20-30	Married	Below Bachelor's	socio-cultural influences	Urban Mobility	neutral	2023	Tianjin
20-30	Married	Below Bachelor's	Social Support	Childcare Services	neutral	2024	Beijing/Shanghai/Guangzhou/Shenzhen
20-30	Married	Below Bachelor's	Socioeconomic Status	Adaption of Urban Newcomers	neutral	2022	Tianjin
Under 20	Married	Bachelor's	Social Support	Childbirth Care	neutral	2022	Shandong
20-30	Married	Bachelor's	social psychological factors	Diverse Sexual Orientations(e.g.,Lesbian)	neutral	2024	Tianjin
20-30	Unmarried	Bachelor's	Socioeconomic Status	Housing Cost	neutral	2022	Hubei
20-30	Married	Bachelor's	Socioeconomic Status	Housing Cost	neutral	2022	Hunan
20-30	Married	Below Bachelor's	socio-cultural influences	Deinstitutionalization Of Marriage	neutral	2024	Shandong
20-30	Unmarried	Below Bachelor's	Socioeconomic Status	Psychosocial Adjustment Issues	neutral	2021	Hubei
20-30	Unmarried	Above Bachelor's	Socioeconomic Status	Adaption of Urban Newcomers	neutral	2021	Hubei
20-30	Unmarried	Bachelor's	Social Support	Childcare Services	neutral	2024	Hunan
Under 20	Married	Below Bachelor's	social psychological factors	Child-rearing Expenses	neutral	2023	Hubei
20-30	Married	Above Bachelor's	Social Support	Work-life Balance	neutral	2024	Hunan
Under 20	Unmarried	Bachelor's	social psychological factors	Workplace Pregnancy Equity	neutral	2024	Tianjin
Above 30	Married	Below Bachelor's	Socioeconomic Status	Psychosocial Adjustment Issues	neutral	2021	Shandong
Above 30	Married	Above Bachelor's	Social Support	Pregnancy-related Health Concerns	neutral	2022	Shandong
Under 20	Unmarried	Bachelor's	Social Support	Work-life Balance	neutral	2023	Shandong
20-30	Married	Above Bachelor's	socio-cultural influences	Career Advancement and Personal Goals	neutral	2022	Hunan
Above 30	Unmarried	Below Bachelor's	Social Support	Pregnancy-related Health Concerns	neutral	2022	Hunan
20-30	Unmarried	Below Bachelor's	social psychological factors	Maternal Stress	neutral	2023	Hubei
20-30	Unmarried	Bachelor's	social psychological factors	Diverse Sexual Orientations(e.g.,Lesbian)	neutral	2024	Shandong
20-30	Unmarried	Below Bachelor's	Socioeconomic Status	Psychosocial Adjustment Issues	neutral	2024	Hubei
20-30	Married	Below Bachelor's	socio-cultural influences	Career Advancement and Personal Goals	neutral	2022	Tianjin
20-30	Unmarried	Above Bachelor's	socio-cultural influences	Deinstitutionalization Of Marriage	neutral	2022	Hubei
20-30	Unmarried	Below Bachelor's	Social Support	Pregnancy-related Health Concerns	neutral	2023	Shandong
20-30	Married	Above Bachelor's	Socioeconomic Status	Adaption of Urban Newcomers	neutral	2021	Hunan
Under 20	Unmarried	Bachelor's	social psychological factors	Child-rearing Expenses	neutral	2023	Hubei
Above 30	Unmarried	Above Bachelor's	socio-cultural influences	Urban Mobility	neutral	2023	Hubei
Above 30	Unmarried	Bachelor's	Socioeconomic Status	Adaption of Urban Newcomers	neutral	2023	Hunan
Under 20	Unmarried	Bachelor's	Social Support	Childcare Services	neutral	2021	Hunan
Under 20	Married	Bachelor's	socio-cultural influences	DINK (Dual Income No Kids)	neutral	2024	Shandong
20-30	Married	Bachelor's	Social Support	Work-life Balance	neutral	2023	Tianjin
20-30	Married	Bachelor's	social psychological factors	Workplace Pregnancy Equity	neutral	2021	Shandong
20-30	Married	Below Bachelor's	social psychological factors	Workplace Pregnancy Equity	neutral	2022	Hubei
Under 20	Married	Below Bachelor's	Socioeconomic Status	Adaption of Urban Newcomers	neutral	2023	Shandong
Above 30	Married	Below Bachelor's	Social Support	Pregnancy-related Health Concerns	neutral	2022	Shandong
Above 30	Unmarried	Bachelor's	Socioeconomic Status	Adaption of Urban Newcomers	neutral	2022	Hunan
Under 20	Married	Above Bachelor's	social psychological factors	Maternal Stress	neutral	2021	Tianjin
Above 30	Married	Below Bachelor's	socio-cultural influences	Career Advancement and Personal Goals	neutral	2022	Tianjin
20-30	Married	Below Bachelor's	social psychological factors	Workplace Pregnancy Equity	neutral	2022	Shandong
20-30	Unmarried	Above Bachelor's	Socioeconomic Status	Housing Cost	neutral	2023	Hunan
Above 30	Unmarried	Bachelor's	Social Support	Pregnancy-related Health Concerns	neutral	2022	Hunan
20-30	Unmarried	Above Bachelor's	social psychological factors	Child-rearing Expenses	neutral	2023	Hubei
Above 30	Married	Above Bachelor's	Socioeconomic Status	Adaption of Urban Newcomers	neutral	2022	Beijing/Shanghai/Guangzhou/Shenzhen
20-30	Married	Below Bachelor's	Social Support	Pregnancy-related Health Concerns	neutral	2024	Hubei
20-30	Unmarried	Above Bachelor's	Socioeconomic Status	Psychosocial Adjustment Issues	neutral	2024	Hubei
20-30	Married	Below Bachelor's	social psychological factors	Diverse Sexual Orientations(e.g.,Lesbian)	neutral	2021	Hubei
20-30	Unmarried	Above Bachelor's	Social Support	Work-life Balance	neutral	2022	Beijing/Shanghai/Guangzhou/Shenzhen
20-30	Married	Bachelor's	social psychological factors	Diverse Sexual Orientations(e.g.,Lesbian)	neutral	2021	Hunan
Above 30	Married	Bachelor's	social psychological factors	Child-rearing Expenses	neutral	2023	Hunan
20-30	Married	Above Bachelor's	social psychological factors	Child-rearing Expenses	neutral	2023	Tianjin
Under 20	Unmarried	Above Bachelor's	social psychological factors	Maternal Stress	neutral	2022	Tianjin
Under 20	Married	Bachelor's	social psychological factors	Maternal Stress	neutral	2022	Shandong
Above 30	Married	Bachelor's	Socioeconomic Status	Adaption of Urban Newcomers	neutral	2024	Shandong
20-30	Married	Below Bachelor's	socio-cultural influences	Urban Mobility	neutral	2023	Shandong
20-30	Married	Above Bachelor's	socio-cultural influences	Deinstitutionalization Of Marriage	neutral	2023	Tianjin
Above 30	Unmarried	Below Bachelor's	social psychological factors	Diverse Sexual Orientations(e.g.,Lesbian)	neutral	2023	Tianjin
Above 30	Married	Above Bachelor's	social psychological factors	Maternal Stress	neutral	2021	Hubei
20-30	Married	Bachelor's	social psychological factors	Diverse Sexual Orientations(e.g.,Lesbian)	neutral	2022	Hunan
Under 20	Married	Bachelor's	Social Support	Childbirth Care	neutral	2023	Tianjin
20-30	Married	Bachelor's	social psychological factors	Maternal Stress	neutral	2023	Beijing/Shanghai/Guangzhou/Shenzhen
20-30	Married	Above Bachelor's	Social Support	Childcare Services	neutral	2022	Hubei
Above 30	Married	Above Bachelor's	Socioeconomic Status	Psychosocial Adjustment Issues	neutral	2022	Beijing/Shanghai/Guangzhou/Shenzhen
Above 30	Unmarried	Below Bachelor's	socio-cultural influences	Career Advancement and Personal Goals	neutral	2021	Beijing/Shanghai/Guangzhou/Shenzhen
20-30	Unmarried	Above Bachelor's	social psychological factors	Child-rearing Expenses	neutral	2024	Hunan
Above 30	Married	Above Bachelor's	socio-cultural influences	Deinstitutionalization Of Marriage	neutral	2023	Beijing/Shanghai/Guangzhou/Shenzhen
Under 20	Unmarried	Above Bachelor's	Socioeconomic Status	Housing Cost	neutral	2024	Beijing/Shanghai/Guangzhou/Shenzhen
20-30	Unmarried	Above Bachelor's	socio-cultural influences	Urban Mobility	neutral	2022	Beijing/Shanghai/Guangzhou/Shenzhen
20-30	Married	Bachelor's	Socioeconomic Status	Psychosocial Adjustment Issues	neutral	2024	Beijing/Shanghai/Guangzhou/Shenzhen
Above 30	Married	Below Bachelor's	social psychological factors	Workplace Pregnancy Equity	neutral	2021	Hubei
Under 20	Unmarried	Bachelor's	Socioeconomic Status	Housing Cost	neutral	2024	Hubei
20-30	Unmarried	Above Bachelor's	social psychological factors	Diverse Sexual Orientations(e.g.,Lesbian)	neutral	2023	Hunan
Above 30	Married	Above Bachelor's	socio-cultural influences	Deinstitutionalization Of Marriage	neutral	2021	Hunan
20-30	Married	Bachelor's	Socioeconomic Status	Housing Cost	neutral	2022	Beijing/Shanghai/Guangzhou/Shenzhen
20-30	Married	Above Bachelor's	Social Support	Work-life Balance	neutral	2021	Shandong
20-30	Married	Above Bachelor's	Social Support	Pregnancy-related Health Concerns	neutral	2023	Beijing/Shanghai/Guangzhou/Shenzhen
20-30	Unmarried	Below Bachelor's	Social Support	Childcare Services	neutral	2022	Beijing/Shanghai/Guangzhou/Shenzhen
20-30	Unmarried	Below Bachelor's	social psychological factors	Diverse Sexual Orientations(e.g.,Lesbian)	neutral	2024	Hunan
Above 30	Unmarried	Above Bachelor's	Socioeconomic Status	Housing Cost	neutral	2023	Tianjin
20-30	Married	Below Bachelor's	Social Support	Pregnancy-related Health Concerns	neutral	2021	Hunan
Above 30	Married	Below Bachelor's	social psychological factors	Maternal Stress	neutral	2021	Hubei
20-30	Unmarried	Bachelor's	Social Support	Childcare Services	neutral	2021	Hunan
20-30	Married	Above Bachelor's	socio-cultural influences	Deinstitutionalization Of Marriage	neutral	2022	Tianjin
Above 30	Unmarried	Bachelor's	socio-cultural influences	Urban Mobility	neutral	2021	Beijing/Shanghai/Guangzhou/Shenzhen
Under 20	Unmarried	Above Bachelor's	socio-cultural influences	Urban Mobility	neutral	2022	Tianjin
Under 20	Unmarried	Below Bachelor's	Social Support	Childbirth Care	neutral	2021	Hunan
Above 30	Unmarried	Below Bachelor's	social psychological factors	Diverse Sexual Orientations(e.g.,Lesbian)	neutral	2021	Shandong
Under 20	Unmarried	Bachelor's	Social Support	Pregnancy-related Health Concerns	neutral	2022	Hubei
Under 20	Married	Above Bachelor's	social psychological factors	Child-rearing Expenses	neutral	2022	Tianjin
20-30	Unmarried	Bachelor's	Social Support	Work-life Balance	neutral	2022	Hunan
Under 20	Married	Below Bachelor's	social psychological factors	Child-rearing Expenses	neutral	2023	Beijing/Shanghai/Guangzhou/Shenzhen
Above 30	Unmarried	Bachelor's	Social Support	Pregnancy-related Health Concerns	neutral	2024	Hunan
Above 30	Married	Above Bachelor's	Socioeconomic Status	Housing Cost	neutral	2021	Beijing/Shanghai/Guangzhou/Shenzhen
20-30	Married	Below Bachelor's	Socioeconomic Status	Psychosocial Adjustment Issues	neutral	2023	Shandong
20-30	Unmarried	Below Bachelor's	social psychological factors	Maternal Stress	neutral	2024	Hubei
20-30	Unmarried	Bachelor's	socio-cultural influences	Deinstitutionalization Of Marriage	neutral	2021	Tianjin
20-30	Unmarried	Below Bachelor's	socio-cultural influences	Urban Mobility	neutral	2021	Hunan
20-30	Married	Bachelor's	socio-cultural influences	Urban Mobility	neutral	2021	Hunan
Under 20	Unmarried	Below Bachelor's	social psychological factors	Diverse Sexual Orientations(e.g.,Lesbian)	neutral	2024	Tianjin
20-30	Married	Below Bachelor's	Socioeconomic Status	Psychosocial Adjustment Issues	neutral	2021	Beijing/Shanghai/Guangzhou/Shenzhen
20-30	Married	Bachelor's	social psychological factors	Diverse Sexual Orientations(e.g.,Lesbian)	neutral	2023	Hubei
Above 30	Unmarried	Below Bachelor's	Social Support	Childcare Services	neutral	2021	Shandong
20-30	Unmarried	Below Bachelor's	Social Support	Childcare Services	neutral	2023	Tianjin
20-30	Married	Above Bachelor's	Social Support	Childbirth Care	neutral	2022	Hubei
20-30	Married	Below Bachelor's	Social Support	Pregnancy-related Health Concerns	neutral	2024	Hunan
Above 30	Unmarried	Bachelor's	Social Support	Childbirth Care	neutral	2023	Hubei
Above 30	Unmarried	Above Bachelor's	Social Support	Work-life Balance	neutral	2021	Shandong
Above 30	Married	Below Bachelor's	socio-cultural influences	Urban Mobility	neutral	2023	Hubei
Under 20	Unmarried	Below Bachelor's	socio-cultural influences	Deinstitutionalization Of Marriage	neutral	2023	Hunan
20-30	Unmarried	Bachelor's	Social Support	Work-life Balance	neutral	2022	Shandong
20-30	Married	Bachelor's	social psychological factors	Maternal Stress	neutral	2024	Shandong
20-30	Married	Bachelor's	Socioeconomic Status	Housing Cost	neutral	2022	Shandong
Above 30	Married	Above Bachelor's	Social Support	Work-life Balance	neutral	2024	Hunan
20-30	Unmarried	Below Bachelor's	Social Support	Pregnancy-related Health Concerns	neutral	2022	Beijing/Shanghai/Guangzhou/Shenzhen
20-30	Married	Bachelor's	social psychological factors	Maternal Stress	neutral	2024	Hunan
20-30	Unmarried	Above Bachelor's	socio-cultural influences	Urban Mobility	neutral	2021	Beijing/Shanghai/Guangzhou/Shenzhen
20-30	Unmarried	Below Bachelor's	social psychological factors	Maternal Stress	neutral	2023	Beijing/Shanghai/Guangzhou/Shenzhen
Above 30	Unmarried	Below Bachelor's	Socioeconomic Status	Housing Cost	neutral	2023	Hunan
20-30	Married	Bachelor's	Socioeconomic Status	Housing Cost	neutral	2022	Hubei
20-30	Married	Above Bachelor's	social psychological factors	Diverse Sexual Orientations(e.g.,Lesbian)	neutral	2021	Hunan
20-30	Unmarried	Below Bachelor's	Social Support	Pregnancy-related Health Concerns	neutral	2021	Shandong
Under 20	Unmarried	Bachelor's	socio-cultural influences	Urban Mobility	neutral	2021	Hubei
20-30	Married	Below Bachelor's	Social Support	Childcare Services	neutral	2022	Tianjin
20-30	Married	Bachelor's	Social Support	Work-life Balance	neutral	2024	Tianjin
20-30	Unmarried	Below Bachelor's	Social Support	Childcare Services	neutral	2021	Tianjin
Above 30	Married	Bachelor's	Social Support	Pregnancy-related Health Concerns	neutral	2021	Shandong
20-30	Unmarried	Bachelor's	socio-cultural influences	Urban Mobility	neutral	2024	Shandong
20-30	Married	Above Bachelor's	social psychological factors	Maternal Stress	neutral	2024	Beijing/Shanghai/Guangzhou/Shenzhen
Above 30	Unmarried	Above Bachelor's	Socioeconomic Status	Housing Cost	neutral	2021	Shandong
20-30	Married	Above Bachelor's	Socioeconomic Status	Psychosocial Adjustment Issues	neutral	2022	Beijing/Shanghai/Guangzhou/Shenzhen
20-30	Unmarried	Below Bachelor's	socio-cultural influences	Career Advancement and Personal Goals	neutral	2022	Tianjin
Under 20	Married	Below Bachelor's	social psychological factors	Maternal Stress	neutral	2023	Hunan
20-30	Married	Bachelor's	socio-cultural influences	Deinstitutionalization Of Marriage	neutral	2023	Hunan
Above 30	Married	Bachelor's	Social Support	Childbirth Care	neutral	2023	Shandong
20-30	Unmarried	Bachelor's	socio-cultural influences	Career Advancement and Personal Goals	neutral	2022	Tianjin
20-30	Married	Below Bachelor's	social psychological factors	Child-rearing Expenses	neutral	2023	Tianjin
20-30	Married	Bachelor's	Socioeconomic Status	Psychosocial Adjustment Issues	neutral	2021	Beijing/Shanghai/Guangzhou/Shenzhen
20-30	Unmarried	Below Bachelor's	socio-cultural influences	Deinstitutionalization Of Marriage	neutral	2022	Beijing/Shanghai/Guangzhou/Shenzhen
Under 20	Married	Bachelor's	Socioeconomic Status	Housing Cost	neutral	2022	Tianjin
Above 30	Married	Below Bachelor's	Socioeconomic Status	Housing Cost	neutral	2023	Shandong
Above 30	Unmarried	Above Bachelor's	Socioeconomic Status	Psychosocial Adjustment Issues	neutral	2021	Shandong
20-30	Unmarried	Below Bachelor's	social psychological factors	Diverse Sexual Orientations(e.g.,Lesbian)	neutral	2021	Tianjin
Under 20	Married	Above Bachelor's	Social Support	Work-life Balance	neutral	2022	Hunan
20-30	Unmarried	Above Bachelor's	Social Support	Childcare Services	neutral	2022	Hunan
Under 20	Married	Above Bachelor's	social psychological factors	Diverse Sexual Orientations(e.g.,Lesbian)	neutral	2023	Beijing/Shanghai/Guangzhou/Shenzhen
20-30	Married	Above Bachelor's	Social Support	Childbirth Care	neutral	2021	Tianjin
Under 20	Married	Below Bachelor's	Social Support	Pregnancy-related Health Concerns	neutral	2022	Hunan
20-30	Married	Bachelor's	Social Support	Pregnancy-related Health Concerns	neutral	2024	Shandong
20-30	Married	Above Bachelor's	socio-cultural influences	Career Advancement and Personal Goals	neutral	2021	Hubei
Above 30	Married	Below Bachelor's	Social Support	Childcare Services	neutral	2024	Hubei
20-30	Married	Bachelor's	socio-cultural influences	Career Advancement and Personal Goals	neutral	2022	Tianjin
Above 30	Married	Bachelor's	Socioeconomic Status	Psychosocial Adjustment Issues	neutral	2023	Beijing/Shanghai/Guangzhou/Shenzhen
20-30	Married	Bachelor's	socio-cultural influences	Career Advancement and Personal Goals	neutral	2022	Hubei
Under 20	Married	Above Bachelor's	Social Support	Childcare Services	neutral	2022	Shandong
20-30	Married	Bachelor's	social psychological factors	Maternal Stress	neutral	2024	Shandong
Under 20	Married	Below Bachelor's	Socioeconomic Status	Housing Cost	neutral	2022	Shandong
Under 20	Unmarried	Above Bachelor's	Socioeconomic Status	Adaption of Urban Newcomers	neutral	2023	Hubei
20-30	Unmarried	Below Bachelor's	socio-cultural influences	DINK (Dual Income No Kids)	neutral	2024	Hunan
20-30	Unmarried	Above Bachelor's	social psychological factors	Child-rearing Expenses	neutral	2024	Shandong
Under 20	Unmarried	Above Bachelor's	Social Support	Work-life Balance	neutral	2023	Beijing/Shanghai/Guangzhou/Shenzhen
20-30	Married	Above Bachelor's	socio-cultural influences	Career Advancement and Personal Goals	neutral	2024	Tianjin
20-30	Unmarried	Bachelor's	socio-cultural influences	DINK (Dual Income No Kids)	neutral	2023	Tianjin
20-30	Unmarried	Above Bachelor's	Socioeconomic Status	Psychosocial Adjustment Issues	neutral	2024	Tianjin
Above 30	Married	Bachelor's	socio-cultural influences	DINK (Dual Income No Kids)	neutral	2022	Hunan
Under 20	Unmarried	Bachelor's	social psychological factors	Maternal Stress	neutral	2022	Tianjin
20-30	Married	Below Bachelor's	socio-cultural influences	DINK (Dual Income No Kids)	neutral	2021	Tianjin
Under 20	Married	Below Bachelor's	socio-cultural influences	Deinstitutionalization Of Marriage	neutral	2024	Hubei
Under 20	Married	Above Bachelor's	social psychological factors	Workplace Pregnancy Equity	neutral	2023	Hunan
Above 30	Unmarried	Bachelor's	socio-cultural influences	Urban Mobility	neutral	2023	Hunan
20-30	Unmarried	Bachelor's	Social Support	Work-life Balance	neutral	2024	Hubei
20-30	Unmarried	Bachelor's	socio-cultural influences	Deinstitutionalization Of Marriage	neutral	2022	Beijing/Shanghai/Guangzhou/Shenzhen
20-30	Married	Above Bachelor's	Social Support	Childbirth Care	neutral	2023	Tianjin
20-30	Unmarried	Above Bachelor's	social psychological factors	Child-rearing Expenses	neutral	2021	Beijing/Shanghai/Guangzhou/Shenzhen
Above 30	Married	Below Bachelor's	Social Support	Childcare Services	neutral	2023	Hubei
Above 30	Married	Bachelor's	social psychological factors	Maternal Stress	neutral	2023	Hubei
Under 20	Unmarried	Below Bachelor's	Social Support	Childcare Services	neutral	2023	Hubei
Above 30	Married	Bachelor's	Social Support	Pregnancy-related Health Concerns	neutral	2021	Hubei
20-30	Married	Below Bachelor's	social psychological factors	Child-rearing Expenses	neutral	2021	Shandong
20-30	Married	Above Bachelor's	social psychological factors	Workplace Pregnancy Equity	neutral	2023	Hubei
20-30	Married	Below Bachelor's	Social Support	Childcare Services	neutral	2021	Beijing/Shanghai/Guangzhou/Shenzhen
Above 30	Married	Below Bachelor's	social psychological factors	Child-rearing Expenses	neutral	2022	Hubei
Under 20	Married	Above Bachelor's	Socioeconomic Status	Psychosocial Adjustment Issues	neutral	2023	Beijing/Shanghai/Guangzhou/Shenzhen
20-30	Married	Below Bachelor's	socio-cultural influences	Urban Mobility	neutral	2021	Hubei
20-30	Married	Bachelor's	Social Support	Pregnancy-related Health Concerns	neutral	2021	Hubei
20-30	Married	Above Bachelor's	Socioeconomic Status	Housing Cost	neutral	2021	Shandong
Above 30	Unmarried	Bachelor's	Socioeconomic Status	Psychosocial Adjustment Issues	neutral	2022	Hubei
20-30	Unmarried	Above Bachelor's	Socioeconomic Status	Psychosocial Adjustment Issues	neutral	2021	Tianjin
Under 20	Unmarried	Above Bachelor's	social psychological factors	Diverse Sexual Orientations(e.g.,Lesbian)	neutral	2024	Shandong
20-30	Unmarried	Below Bachelor's	socio-cultural influences	DINK (Dual Income No Kids)	neutral	2024	Shandong
20-30	Married	Bachelor's	Social Support	Childbirth Care	neutral	2022	Tianjin
20-30	Unmarried	Bachelor's	socio-cultural influences	DINK (Dual Income No Kids)	neutral	2022	Shandong
Under 20	Unmarried	Below Bachelor's	Social Support	Work-life Balance	neutral	2021	Hubei
20-30	Married	Below Bachelor's	socio-cultural influences	DINK (Dual Income No Kids)	neutral	2022	Tianjin
Above 30	Married	Bachelor's	socio-cultural influences	Urban Mobility	neutral	2021	Hubei
20-30	Unmarried	Above Bachelor's	Socioeconomic Status	Housing Cost	neutral	2021	Shandong
20-30	Married	Above Bachelor's	social psychological factors	Workplace Pregnancy Equity	neutral	2021	Hunan
20-30	Unmarried	Bachelor's	Social Support	Childbirth Care	neutral	2024	Tianjin
Under 20	Unmarried	Bachelor's	Social Support	Childbirth Care	neutral	2024	Beijing/Shanghai/Guangzhou/Shenzhen
20-30	Married	Bachelor's	Social Support	Work-life Balance	neutral	2023	Shandong
20-30	Married	Above Bachelor's	Socioeconomic Status	Adaption of Urban Newcomers	neutral	2022	Hunan
Under 20	Unmarried	Below Bachelor's	Socioeconomic Status	Adaption of Urban Newcomers	neutral	2024	Shandong
20-30	Married	Below Bachelor's	Socioeconomic Status	Adaption of Urban Newcomers	neutral	2022	Hubei
20-30	Unmarried	Bachelor's	Socioeconomic Status	Psychosocial Adjustment Issues	neutral	2021	Hubei
Under 20	Married	Bachelor's	Socioeconomic Status	Housing Cost	neutral	2022	Hubei
20-30	Unmarried	Above Bachelor's	socio-cultural influences	Career Advancement and Personal Goals	neutral	2021	Hunan
20-30	Married	Bachelor's	Social Support	Pregnancy-related Health Concerns	neutral	2022	Hubei
Under 20	Unmarried	Below Bachelor's	socio-cultural influences	DINK (Dual Income No Kids)	neutral	2024	Shandong
20-30	Married	Below Bachelor's	Socioeconomic Status	Housing Cost	neutral	2022	Shandong
20-30	Married	Above Bachelor's	social psychological factors	Diverse Sexual Orientations(e.g.,Lesbian)	neutral	2021	Shandong
Under 20	Unmarried	Below Bachelor's	Socioeconomic Status	Psychosocial Adjustment Issues	neutral	2024	Tianjin
Under 20	Married	Below Bachelor's	Socioeconomic Status	Adaption of Urban Newcomers	neutral	2021	Shandong
20-30	Married	Above Bachelor's	Socioeconomic Status	Housing Cost	neutral	2021	Hubei
20-30	Married	Bachelor's	Social Support	Childcare Services	neutral	2024	Tianjin
20-30	Married	Bachelor's	Social Support	Pregnancy-related Health Concerns	neutral	2022	Tianjin
20-30	Married	Bachelor's	social psychological factors	Workplace Pregnancy Equity	neutral	2023	Tianjin
Above 30	Unmarried	Above Bachelor's	Social Support	Childbirth Care	neutral	2023	Tianjin
20-30	Married	Below Bachelor's	Socioeconomic Status	Psychosocial Adjustment Issues	neutral	2022	Hunan
20-30	Married	Bachelor's	social psychological factors	Diverse Sexual Orientations(e.g.,Lesbian)	neutral	2022	Shandong
Under 20	Married	Bachelor's	social psychological factors	Maternal Stress	neutral	2024	Hunan
20-30	Unmarried	Below Bachelor's	social psychological factors	Child-rearing Expenses	neutral	2021	Beijing/Shanghai/Guangzhou/Shenzhen
20-30	Unmarried	Bachelor's	Socioeconomic Status	Housing Cost	neutral	2024	Hunan
20-30	Married	Above Bachelor's	Social Support	Work-life Balance	neutral	2024	Tianjin
Under 20	Unmarried	Bachelor's	socio-cultural influences	Deinstitutionalization Of Marriage	neutral	2021	Shandong
20-30	Unmarried	Above Bachelor's	Social Support	Work-life Balance	neutral	2021	Shandong
20-30	Married	Bachelor's	socio-cultural influences	DINK (Dual Income No Kids)	neutral	2022	Hubei
20-30	Married	Above Bachelor's	Socioeconomic Status	Adaption of Urban Newcomers	neutral	2021	Hunan
20-30	Married	Above Bachelor's	Social Support	Pregnancy-related Health Concerns	neutral	2021	Shandong
20-30	Married	Bachelor's	Socioeconomic Status	Adaption of Urban Newcomers	neutral	2022	Beijing/Shanghai/Guangzhou/Shenzhen
20-30	Unmarried	Above Bachelor's	Socioeconomic Status	Psychosocial Adjustment Issues	neutral	2024	Beijing/Shanghai/Guangzhou/Shenzhen
Above 30	Married	Bachelor's	social psychological factors	Maternal Stress	neutral	2023	Hunan
20-30	Married	Bachelor's	Social Support	Childbirth Care	neutral	2021	Hubei
20-30	Married	Bachelor's	social psychological factors	Diverse Sexual Orientations(e.g.,Lesbian)	neutral	2024	Beijing/Shanghai/Guangzhou/Shenzhen
20-30	Unmarried	Below Bachelor's	Social Support	Childcare Services	neutral	2024	Hubei
Above 30	Married	Above Bachelor's	Socioeconomic Status	Housing Cost	neutral	2023	Hunan
Under 20	Married	Bachelor's	social psychological factors	Diverse Sexual Orientations(e.g.,Lesbian)	neutral	2021	Shandong
20-30	Unmarried	Bachelor's	Socioeconomic Status	Adaption of Urban Newcomers	neutral	2024	Hubei
20-30	Married	Below Bachelor's	socio-cultural influences	Urban Mobility	neutral	2024	Beijing/Shanghai/Guangzhou/Shenzhen
20-30	Married	Bachelor's	Socioeconomic Status	Adaption of Urban Newcomers	neutral	2021	Hubei
20-30	Unmarried	Above Bachelor's	socio-cultural influences	Urban Mobility	neutral	2021	Shandong
20-30	Unmarried	Above Bachelor's	socio-cultural influences	Urban Mobility	neutral	2024	Shandong
Under 20	Married	Bachelor's	social psychological factors	Child-rearing Expenses	neutral	2022	Beijing/Shanghai/Guangzhou/Shenzhen
20-30	Unmarried	Bachelor's	social psychological factors	Child-rearing Expenses	neutral	2022	Hubei
Above 30	Unmarried	Bachelor's	Social Support	Work-life Balance	neutral	2024	Hubei
20-30	Married	Below Bachelor's	Social Support	Childbirth Care	neutral	2021	Tianjin
Under 20	Married	Bachelor's	social psychological factors	Maternal Stress	neutral	2021	Beijing/Shanghai/Guangzhou/Shenzhen
20-30	Unmarried	Bachelor's	Social Support	Childcare Services	neutral	2022	Hubei
Above 30	Married	Above Bachelor's	Socioeconomic Status	Housing Cost	neutral	2022	Hunan
Under 20	Married	Bachelor's	Socioeconomic Status	Psychosocial Adjustment Issues	neutral	2023	Tianjin
Under 20	Unmarried	Bachelor's	Socioeconomic Status	Housing Cost	neutral	2022	Beijing/Shanghai/Guangzhou/Shenzhen
20-30	Married	Above Bachelor's	Socioeconomic Status	Housing Cost	neutral	2021	Shandong
20-30	Married	Bachelor's	Socioeconomic Status	Psychosocial Adjustment Issues	neutral	2022	Beijing/Shanghai/Guangzhou/Shenzhen
20-30	Married	Below Bachelor's	socio-cultural influences	Urban Mobility	neutral	2024	Hunan
Above 30	Unmarried	Bachelor's	Socioeconomic Status	Adaption of Urban Newcomers	neutral	2023	Hunan
Under 20	Married	Bachelor's	Social Support	Childcare Services	neutral	2023	Shandong
20-30	Unmarried	Above Bachelor's	social psychological factors	Diverse Sexual Orientations(e.g.,Lesbian)	neutral	2021	Shandong
20-30	Unmarried	Below Bachelor's	social psychological factors	Diverse Sexual Orientations(e.g.,Lesbian)	neutral	2024	Shandong
Above 30	Married	Above Bachelor's	Social Support	Childbirth Care	neutral	2022	Tianjin
Above 30	Unmarried	Above Bachelor's	Social Support	Childbirth Care	neutral	2023	Hunan
20-30	Unmarried	Bachelor's	Social Support	Childcare Services	neutral	2023	Shandong
20-30	Married	Below Bachelor's	social psychological factors	Child-rearing Expenses	neutral	2024	Hunan
20-30	Married	Bachelor's	Social Support	Childbirth Care	neutral	2023	Tianjin
20-30	Married	Bachelor's	Social Support	Childcare Services	neutral	2024	Tianjin
20-30	Married	Bachelor's	socio-cultural influences	DINK (Dual Income No Kids)	neutral	2021	Hunan
Above 30	Married	Bachelor's	socio-cultural influences	DINK (Dual Income No Kids)	neutral	2023	Shandong
20-30	Married	Bachelor's	socio-cultural influences	Career Advancement and Personal Goals	neutral	2022	Beijing/Shanghai/Guangzhou/Shenzhen
Under 20	Married	Above Bachelor's	social psychological factors	Child-rearing Expenses	neutral	2024	Hubei
Above 30	Married	Bachelor's	Social Support	Work-life Balance	neutral	2021	Hunan
20-30	Married	Bachelor's	Socioeconomic Status	Adaption of Urban Newcomers	neutral	2022	Tianjin
Under 20	Married	Above Bachelor's	social psychological factors	Workplace Pregnancy Equity	neutral	2024	Shandong
Under 20	Married	Below Bachelor's	socio-cultural influences	Deinstitutionalization Of Marriage	neutral	2022	Hubei
20-30	Married	Below Bachelor's	socio-cultural influences	Career Advancement and Personal Goals	neutral	2023	Hunan
Above 30	Unmarried	Above Bachelor's	social psychological factors	Child-rearing Expenses	neutral	2021	Beijing/Shanghai/Guangzhou/Shenzhen
Above 30	Married	Below Bachelor's	social psychological factors	Maternal Stress	neutral	2024	Beijing/Shanghai/Guangzhou/Shenzhen
20-30	Unmarried	Below Bachelor's	Social Support	Childcare Services	neutral	2024	Tianjin
Above 30	Married	Bachelor's	social psychological factors	Workplace Pregnancy Equity	neutral	2021	Tianjin
20-30	Unmarried	Below Bachelor's	Socioeconomic Status	Housing Cost	neutral	2022	Tianjin
20-30	Married	Bachelor's	Socioeconomic Status	Psychosocial Adjustment Issues	neutral	2021	Hunan
20-30	Unmarried	Bachelor's	social psychological factors	Workplace Pregnancy Equity	neutral	2021	Beijing/Shanghai/Guangzhou/Shenzhen
20-30	Married	Bachelor's	Socioeconomic Status	Psychosocial Adjustment Issues	neutral	2021	Beijing/Shanghai/Guangzhou/Shenzhen
20-30	Unmarried	Below Bachelor's	Social Support	Pregnancy-related Health Concerns	neutral	2021	Tianjin
Under 20	Married	Above Bachelor's	social psychological factors	Maternal Stress	neutral	2023	Tianjin
Under 20	Married	Below Bachelor's	Socioeconomic Status	Psychosocial Adjustment Issues	neutral	2024	Shandong
20-30	Married	Bachelor's	socio-cultural influences	DINK (Dual Income No Kids)	neutral	2022	Beijing/Shanghai/Guangzhou/Shenzhen
Above 30	Unmarried	Above Bachelor's	Social Support	Pregnancy-related Health Concerns	neutral	2022	Tianjin
Above 30	Unmarried	Bachelor's	social psychological factors	Maternal Stress	neutral	2021	Tianjin
Above 30	Married	Below Bachelor's	social psychological factors	Workplace Pregnancy Equity	neutral	2021	Tianjin
20-30	Unmarried	Below Bachelor's	social psychological factors	Workplace Pregnancy Equity	neutral	2022	Shandong
20-30	Unmarried	Above Bachelor's	socio-cultural influences	Urban Mobility	neutral	2022	Beijing/Shanghai/Guangzhou/Shenzhen
20-30	Married	Above Bachelor's	Socioeconomic Status	Housing Cost	neutral	2023	Beijing/Shanghai/Guangzhou/Shenzhen
20-30	Unmarried	Above Bachelor's	social psychological factors	Maternal Stress	neutral	2021	Beijing/Shanghai/Guangzhou/Shenzhen
Under 20	Married	Bachelor's	Socioeconomic Status	Adaption of Urban Newcomers	neutral	2022	Shandong
20-30	Married	Bachelor's	Social Support	Pregnancy-related Health Concerns	neutral	2024	Hunan
Under 20	Unmarried	Below Bachelor's	socio-cultural influences	Career Advancement and Personal Goals	neutral	2023	Shandong
Above 30	Married	Above Bachelor's	socio-cultural influences	Deinstitutionalization Of Marriage	neutral	2023	Hubei
20-30	Unmarried	Bachelor's	Social Support	Childcare Services	neutral	2021	Shandong
20-30	Unmarried	Bachelor's	Social Support	Pregnancy-related Health Concerns	neutral	2023	Hubei
20-30	Unmarried	Bachelor's	social psychological factors	Child-rearing Expenses	neutral	2023	Tianjin
20-30	Married	Below Bachelor's	Social Support	Childcare Services	neutral	2024	Hubei
20-30	Married	Bachelor's	socio-cultural influences	Urban Mobility	neutral	2023	Shandong
20-30	Married	Bachelor's	Socioeconomic Status	Psychosocial Adjustment Issues	neutral	2024	Hunan
20-30	Unmarried	Below Bachelor's	Socioeconomic Status	Housing Cost	neutral	2023	Beijing/Shanghai/Guangzhou/Shenzhen
20-30	Married	Below Bachelor's	Socioeconomic Status	Housing Cost	neutral	2023	Shandong
20-30	Married	Bachelor's	Socioeconomic Status	Housing Cost	neutral	2021	Beijing/Shanghai/Guangzhou/Shenzhen
20-30	Married	Bachelor's	Socioeconomic Status	Psychosocial Adjustment Issues	neutral	2021	Hubei
20-30	Married	Below Bachelor's	Socioeconomic Status	Housing Cost	neutral	2021	Tianjin
20-30	Married	Below Bachelor's	socio-cultural influences	DINK (Dual Income No Kids)	neutral	2021	Tianjin
20-30	Married	Above Bachelor's	Social Support	Childcare Services	neutral	2022	Shandong
20-30	Married	Below Bachelor's	socio-cultural influences	Career Advancement and Personal Goals	neutral	2021	Hubei
20-30	Unmarried	Below Bachelor's	social psychological factors	Workplace Pregnancy Equity	neutral	2021	Hubei
20-30	Unmarried	Bachelor's	Socioeconomic Status	Psychosocial Adjustment Issues	neutral	2021	Beijing/Shanghai/Guangzhou/Shenzhen
Under 20	Unmarried	Below Bachelor's	Social Support	Work-life Balance	neutral	2023	Hubei
20-30	Married	Bachelor's	Social Support	Childcare Services	neutral	2023	Hunan
Under 20	Unmarried	Above Bachelor's	Socioeconomic Status	Psychosocial Adjustment Issues	neutral	2023	Tianjin
20-30	Unmarried	Bachelor's	Social Support	Childcare Services	neutral	2021	Hunan
20-30	Unmarried	Above Bachelor's	Socioeconomic Status	Adaption of Urban Newcomers	neutral	2024	Hunan
20-30	Married	Above Bachelor's	social psychological factors	Maternal Stress	neutral	2022	Beijing/Shanghai/Guangzhou/Shenzhen
20-30	Unmarried	Below Bachelor's	Socioeconomic Status	Housing Cost	neutral	2024	Hubei
Under 20	Married	Bachelor's	social psychological factors	Maternal Stress	neutral	2024	Beijing/Shanghai/Guangzhou/Shenzhen
20-30	Married	Bachelor's	Social Support	Childcare Services	neutral	2024	Tianjin
20-30	Married	Bachelor's	socio-cultural influences	Career Advancement and Personal Goals	neutral	2024	Beijing/Shanghai/Guangzhou/Shenzhen
20-30	Unmarried	Above Bachelor's	Social Support	Childbirth Care	neutral	2022	Hunan
20-30	Married	Above Bachelor's	socio-cultural influences	Career Advancement and Personal Goals	neutral	2024	Beijing/Shanghai/Guangzhou/Shenzhen
20-30	Married	Bachelor's	Socioeconomic Status	Housing Cost	neutral	2021	Hubei
20-30	Unmarried	Below Bachelor's	Social Support	Childbirth Care	neutral	2024	Beijing/Shanghai/Guangzhou/Shenzhen
Under 20	Married	Below Bachelor's	Social Support	Pregnancy-related Health Concerns	neutral	2022	Hubei
20-30	Married	Bachelor's	social psychological factors	Diverse Sexual Orientations(e.g.,Lesbian)	neutral	2022	Hunan
20-30	Married	Below Bachelor's	Socioeconomic Status	Housing Cost	neutral	2024	Hubei
20-30	Married	Above Bachelor's	socio-cultural influences	Career Advancement and Personal Goals	neutral	2021	Hubei
Under 20	Married	Bachelor's	Socioeconomic Status	Housing Cost	neutral	2024	Hubei
20-30	Married	Bachelor's	social psychological factors	Maternal Stress	neutral	2023	Hubei
20-30	Unmarried	Bachelor's	social psychological factors	Child-rearing Expenses	neutral	2022	Tianjin
20-30	Unmarried	Above Bachelor's	social psychological factors	Maternal Stress	neutral	2024	Shandong
20-30	Married	Above Bachelor's	Socioeconomic Status	Psychosocial Adjustment Issues	neutral	2023	Tianjin
20-30	Married	Above Bachelor's	social psychological factors	Diverse Sexual Orientations(e.g.,Lesbian)	neutral	2021	Beijing/Shanghai/Guangzhou/Shenzhen
20-30	Married	Bachelor's	Socioeconomic Status	Housing Cost	neutral	2023	Tianjin
20-30	Married	Below Bachelor's	social psychological factors	Workplace Pregnancy Equity	neutral	2022	Tianjin
Under 20	Married	Bachelor's	Social Support	Work-life Balance	neutral	2023	Hubei
20-30	Married	Bachelor's	socio-cultural influences	Urban Mobility	neutral	2023	Beijing/Shanghai/Guangzhou/Shenzhen
20-30	Married	Above Bachelor's	Socioeconomic Status	Housing Cost	neutral	2023	Beijing/Shanghai/Guangzhou/Shenzhen
Under 20	Married	Bachelor's	socio-cultural influences	Deinstitutionalization Of Marriage	neutral	2021	Hunan
20-30	Married	Bachelor's	Socioeconomic Status	Housing Cost	neutral	2021	Hubei
Under 20	Unmarried	Above Bachelor's	Socioeconomic Status	Psychosocial Adjustment Issues	neutral	2021	Tianjin
20-30	Unmarried	Bachelor's	Social Support	Childcare Services	neutral	2021	Hunan
20-30	Unmarried	Bachelor's	Social Support	Pregnancy-related Health Concerns	neutral	2024	Hunan
Above 30	Unmarried	Below Bachelor's	Socioeconomic Status	Adaption of Urban Newcomers	neutral	2023	Tianjin
Above 30	Married	Below Bachelor's	social psychological factors	Workplace Pregnancy Equity	neutral	2022	Beijing/Shanghai/Guangzhou/Shenzhen
Above 30	Unmarried	Above Bachelor's	Socioeconomic Status	Psychosocial Adjustment Issues	neutral	2023	Hubei
20-30	Married	Above Bachelor's	Socioeconomic Status	Psychosocial Adjustment Issues	neutral	2024	Hubei
Above 30	Unmarried	Bachelor's	Social Support	Work-life Balance	neutral	2023	Tianjin
20-30	Unmarried	Bachelor's	Social Support	Childcare Services	neutral	2023	Hubei
20-30	Married	Bachelor's	socio-cultural influences	Career Advancement and Personal Goals	neutral	2022	Shandong
20-30	Married	Bachelor's	socio-cultural influences	Urban Mobility	neutral	2022	Hunan
Under 20	Married	Below Bachelor's	social psychological factors	Diverse Sexual Orientations(e.g.,Lesbian)	neutral	2022	Hunan
Under 20	Married	Above Bachelor's	socio-cultural influences	Urban Mobility	neutral	2023	Shandong
20-30	Unmarried	Bachelor's	socio-cultural influences	DINK (Dual Income No Kids)	neutral	2024	Hubei
Under 20	Unmarried	Bachelor's	socio-cultural influences	Career Advancement and Personal Goals	neutral	2021	Beijing/Shanghai/Guangzhou/Shenzhen
20-30	Married	Below Bachelor's	social psychological factors	Workplace Pregnancy Equity	neutral	2021	Shandong
Above 30	Married	Bachelor's	Socioeconomic Status	Psychosocial Adjustment Issues	neutral	2023	Shandong
Under 20	Married	Below Bachelor's	Socioeconomic Status	Housing Cost	neutral	2021	Hunan
20-30	Unmarried	Bachelor's	social psychological factors	Maternal Stress	neutral	2021	Beijing/Shanghai/Guangzhou/Shenzhen
20-30	Unmarried	Bachelor's	Socioeconomic Status	Psychosocial Adjustment Issues	neutral	2023	Beijing/Shanghai/Guangzhou/Shenzhen
20-30	Married	Bachelor's	socio-cultural influences	Career Advancement and Personal Goals	neutral	2023	Hubei
Above 30	Unmarried	Below Bachelor's	socio-cultural influences	DINK (Dual Income No Kids)	neutral	2024	Beijing/Shanghai/Guangzhou/Shenzhen
Above 30	Unmarried	Above Bachelor's	socio-cultural influences	Career Advancement and Personal Goals	neutral	2021	Hubei
Under 20	Married	Bachelor's	socio-cultural influences	Career Advancement and Personal Goals	neutral	2023	Tianjin
Under 20	Unmarried	Bachelor's	Socioeconomic Status	Psychosocial Adjustment Issues	neutral	2021	Shandong
Above 30	Married	Bachelor's	social psychological factors	Maternal Stress	neutral	2022	Shandong
Above 30	Married	Bachelor's	social psychological factors	Child-rearing Expenses	neutral	2022	Hubei
20-30	Married	Bachelor's	social psychological factors	Workplace Pregnancy Equity	neutral	2024	Hubei
Under 20	Unmarried	Above Bachelor's	Social Support	Work-life Balance	neutral	2023	Hubei
20-30	Married	Above Bachelor's	social psychological factors	Workplace Pregnancy Equity	neutral	2021	Shandong
20-30	Unmarried	Bachelor's	Social Support	Childcare Services	neutral	2022	Hubei
Above 30	Unmarried	Bachelor's	social psychological factors	Maternal Stress	neutral	2023	Shandong
20-30	Unmarried	Below Bachelor's	socio-cultural influences	Career Advancement and Personal Goals	neutral	2022	Shandong
20-30	Unmarried	Below Bachelor's	social psychological factors	Diverse Sexual Orientations(e.g.,Lesbian)	neutral	2022	Hunan
20-30	Married	Bachelor's	Social Support	Childbirth Care	neutral	2023	Hunan
20-30	Married	Above Bachelor's	socio-cultural influences	Career Advancement and Personal Goals	neutral	2022	Tianjin
20-30	Married	Bachelor's	Social Support	Childbirth Care	neutral	2023	Tianjin
Under 20	Married	Bachelor's	Socioeconomic Status	Housing Cost	neutral	2024	Beijing/Shanghai/Guangzhou/Shenzhen
20-30	Unmarried	Below Bachelor's	Socioeconomic Status	Adaption of Urban Newcomers	neutral	2023	Hubei
20-30	Unmarried	Bachelor's	Socioeconomic Status	Psychosocial Adjustment Issues	neutral	2022	Shandong
20-30	Married	Bachelor's	socio-cultural influences	Career Advancement and Personal Goals	neutral	2022	Beijing/Shanghai/Guangzhou/Shenzhen
Above 30	Unmarried	Above Bachelor's	socio-cultural influences	Career Advancement and Personal Goals	neutral	2021	Hunan
20-30	Unmarried	Below Bachelor's	Social Support	Pregnancy-related Health Concerns	neutral	2024	Shandong
20-30	Unmarried	Bachelor's	socio-cultural influences	Urban Mobility	neutral	2022	Beijing/Shanghai/Guangzhou/Shenzhen
20-30	Married	Above Bachelor's	social psychological factors	Child-rearing Expenses	neutral	2024	Hunan
20-30	Unmarried	Above Bachelor's	Social Support	Childcare Services	neutral	2021	Tianjin
20-30	Married	Above Bachelor's	social psychological factors	Diverse Sexual Orientations(e.g.,Lesbian)	neutral	2024	Hubei
20-30	Married	Bachelor's	socio-cultural influences	DINK (Dual Income No Kids)	neutral	2023	Hubei
Above 30	Married	Above Bachelor's	social psychological factors	Maternal Stress	neutral	2024	Beijing/Shanghai/Guangzhou/Shenzhen
20-30	Married	Above Bachelor's	socio-cultural influences	Career Advancement and Personal Goals	neutral	2022	Hunan
20-30	Married	Above Bachelor's	socio-cultural influences	Urban Mobility	neutral	2022	Beijing/Shanghai/Guangzhou/Shenzhen
Under 20	Married	Above Bachelor's	social psychological factors	Diverse Sexual Orientations(e.g.,Lesbian)	neutral	2023	Hunan
20-30	Unmarried	Above Bachelor's	Socioeconomic Status	Adaption of Urban Newcomers	neutral	2022	Hunan
20-30	Unmarried	Below Bachelor's	socio-cultural influences	DINK (Dual Income No Kids)	neutral	2021	Hubei
20-30	Unmarried	Below Bachelor's	Social Support	Work-life Balance	neutral	2022	Tianjin
Under 20	Married	Bachelor's	Social Support	Childcare Services	neutral	2021	Tianjin
Above 30	Unmarried	Bachelor's	Socioeconomic Status	Psychosocial Adjustment Issues	neutral	2024	Shandong
Under 20	Unmarried	Bachelor's	social psychological factors	Diverse Sexual Orientations(e.g.,Lesbian)	neutral	2024	Hunan
20-30	Married	Bachelor's	Socioeconomic Status	Adaption of Urban Newcomers	neutral	2022	Hubei
Under 20	Unmarried	Below Bachelor's	social psychological factors	Diverse Sexual Orientations(e.g.,Lesbian)	neutral	2022	Hunan
20-30	Unmarried	Below Bachelor's	Socioeconomic Status	Housing Cost	neutral	2023	Shandong
20-30	Married	Bachelor's	socio-cultural influences	Urban Mobility	neutral	2024	Hubei
20-30	Unmarried	Below Bachelor's	Social Support	Pregnancy-related Health Concerns	neutral	2021	Hunan
20-30	Unmarried	Above Bachelor's	Socioeconomic Status	Housing Cost	neutral	2023	Tianjin
20-30	Unmarried	Above Bachelor's	Social Support	Work-life Balance	neutral	2023	Tianjin
20-30	Unmarried	Bachelor's	social psychological factors	Child-rearing Expenses	neutral	2024	Shandong
20-30	Unmarried	Bachelor's	Socioeconomic Status	Adaption of Urban Newcomers	neutral	2023	Tianjin
Above 30	Unmarried	Below Bachelor's	Socioeconomic Status	Housing Cost	neutral	2021	Hunan
Above 30	Unmarried	Bachelor's	Socioeconomic Status	Psychosocial Adjustment Issues	neutral	2023	Shandong
20-30	Unmarried	Above Bachelor's	Socioeconomic Status	Psychosocial Adjustment Issues	neutral	2021	Beijing/Shanghai/Guangzhou/Shenzhen
Under 20	Unmarried	Bachelor's	Social Support	Pregnancy-related Health Concerns	neutral	2021	Shandong
Above 30	Unmarried	Below Bachelor's	socio-cultural influences	DINK (Dual Income No Kids)	neutral	2022	Tianjin
Above 30	Married	Above Bachelor's	Social Support	Childbirth Care	neutral	2024	Hubei
20-30	Unmarried	Above Bachelor's	socio-cultural influences	Career Advancement and Personal Goals	neutral	2024	Shandong
20-30	Married	Below Bachelor's	Socioeconomic Status	Psychosocial Adjustment Issues	neutral	2024	Hunan
20-30	Married	Below Bachelor's	socio-cultural influences	DINK (Dual Income No Kids)	neutral	2024	Shandong
20-30	Married	Bachelor's	Social Support	Childcare Services	neutral	2021	Tianjin
Above 30	Married	Below Bachelor's	Socioeconomic Status	Housing Cost	neutral	2024	Shandong
20-30	Married	Above Bachelor's	Social Support	Pregnancy-related Health Concerns	neutral	2024	Hunan
20-30	Unmarried	Above Bachelor's	Social Support	Childbirth Care	neutral	2021	Hunan
Under 20	Unmarried	Bachelor's	Social Support	Childbirth Care	neutral	2022	Tianjin
20-30	Married	Above Bachelor's	socio-cultural influences	Urban Mobility	neutral	2024	Hunan
20-30	Unmarried	Bachelor's	Socioeconomic Status	Housing Cost	neutral	2023	Tianjin
Under 20	Unmarried	Bachelor's	Socioeconomic Status	Adaption of Urban Newcomers	neutral	2022	Shandong
20-30	Married	Bachelor's	Social Support	Childbirth Care	neutral	2022	Shandong
20-30	Married	Above Bachelor's	social psychological factors	Maternal Stress	neutral	2022	Beijing/Shanghai/Guangzhou/Shenzhen
20-30	Married	Above Bachelor's	Social Support	Childbirth Care	neutral	2024	Tianjin
Under 20	Unmarried	Below Bachelor's	socio-cultural influences	Deinstitutionalization Of Marriage	neutral	2021	Hubei
Above 30	Married	Bachelor's	socio-cultural influences	Career Advancement and Personal Goals	neutral	2024	Tianjin
Under 20	Unmarried	Bachelor's	Socioeconomic Status	Housing Cost	neutral	2024	Shandong
20-30	Married	Above Bachelor's	social psychological factors	Diverse Sexual Orientations(e.g.,Lesbian)	neutral	2022	Shandong
20-30	Married	Bachelor's	socio-cultural influences	Deinstitutionalization Of Marriage	neutral	2021	Hunan
Above 30	Married	Bachelor's	Socioeconomic Status	Psychosocial Adjustment Issues	neutral	2024	Beijing/Shanghai/Guangzhou/Shenzhen
Above 30	Married	Above Bachelor's	social psychological factors	Workplace Pregnancy Equity	neutral	2024	Hubei
20-30	Unmarried	Bachelor's	social psychological factors	Child-rearing Expenses	neutral	2024	Beijing/Shanghai/Guangzhou/Shenzhen
20-30	Married	Below Bachelor's	Socioeconomic Status	Psychosocial Adjustment Issues	neutral	2024	Tianjin
Above 30	Married	Above Bachelor's	socio-cultural influences	Deinstitutionalization Of Marriage	neutral	2021	Tianjin
20-30	Married	Below Bachelor's	Social Support	Childcare Services	neutral	2021	Shandong
20-30	Unmarried	Below Bachelor's	socio-cultural influences	Urban Mobility	neutral	2021	Hunan
20-30	Unmarried	Below Bachelor's	socio-cultural influences	Urban Mobility	neutral	2023	Hubei
20-30	Unmarried	Below Bachelor's	socio-cultural influences	Urban Mobility	neutral	2021	Hunan
20-30	Unmarried	Bachelor's	Socioeconomic Status	Psychosocial Adjustment Issues	neutral	2021	Hubei
20-30	Married	Bachelor's	Socioeconomic Status	Adaption of Urban Newcomers	neutral	2022	Beijing/Shanghai/Guangzhou/Shenzhen
20-30	Married	Bachelor's	Social Support	Work-life Balance	neutral	2024	Shandong
Above 30	Married	Below Bachelor's	socio-cultural influences	Career Advancement and Personal Goals	neutral	2024	Hunan
20-30	Married	Below Bachelor's	socio-cultural influences	Urban Mobility	neutral	2022	Tianjin
20-30	Married	Bachelor's	Social Support	Work-life Balance	neutral	2021	Shandong
20-30	Unmarried	Bachelor's	social psychological factors	Maternal Stress	neutral	2024	Hubei
20-30	Unmarried	Bachelor's	social psychological factors	Maternal Stress	neutral	2023	Shandong
Above 30	Married	Below Bachelor's	Social Support	Childbirth Care	neutral	2023	Tianjin
20-30	Married	Below Bachelor's	socio-cultural influences	DINK (Dual Income No Kids)	neutral	2022	Tianjin
Above 30	Unmarried	Below Bachelor's	Socioeconomic Status	Housing Cost	neutral	2023	Hubei
Above 30	Unmarried	Below Bachelor's	socio-cultural influences	Deinstitutionalization Of Marriage	neutral	2022	Shandong
Above 30	Married	Above Bachelor's	Social Support	Pregnancy-related Health Concerns	neutral	2023	Hunan
20-30	Married	Bachelor's	Social Support	Pregnancy-related Health Concerns	neutral	2023	Shandong
20-30	Unmarried	Below Bachelor's	Social Support	Childcare Services	neutral	2023	Tianjin
20-30	Unmarried	Bachelor's	Socioeconomic Status	Housing Cost	neutral	2022	Hubei
20-30	Married	Bachelor's	socio-cultural influences	Deinstitutionalization Of Marriage	neutral	2024	Beijing/Shanghai/Guangzhou/Shenzhen
20-30	Married	Bachelor's	Socioeconomic Status	Psychosocial Adjustment Issues	neutral	2022	Beijing/Shanghai/Guangzhou/Shenzhen
20-30	Married	Below Bachelor's	social psychological factors	Maternal Stress	neutral	2021	Shandong
20-30	Unmarried	Above Bachelor's	socio-cultural influences	DINK (Dual Income No Kids)	neutral	2021	Tianjin
20-30	Married	Bachelor's	Social Support	Work-life Balance	neutral	2023	Shandong
20-30	Unmarried	Bachelor's	socio-cultural influences	DINK (Dual Income No Kids)	neutral	2023	Hubei
20-30	Married	Bachelor's	Social Support	Childbirth Care	neutral	2024	Hunan
Above 30	Unmarried	Below Bachelor's	Socioeconomic Status	Psychosocial Adjustment Issues	neutral	2024	Beijing/Shanghai/Guangzhou/Shenzhen
20-30	Unmarried	Above Bachelor's	socio-cultural influences	Career Advancement and Personal Goals	neutral	2024	Shandong
Above 30	Married	Bachelor's	Social Support	Childcare Services	neutral	2023	Tianjin
Above 30	Married	Below Bachelor's	Socioeconomic Status	Housing Cost	neutral	2022	Beijing/Shanghai/Guangzhou/Shenzhen
20-30	Married	Bachelor's	socio-cultural influences	Urban Mobility	neutral	2023	Beijing/Shanghai/Guangzhou/Shenzhen
20-30	Unmarried	Above Bachelor's	socio-cultural influences	Urban Mobility	neutral	2021	Hunan
20-30	Married	Bachelor's	social psychological factors	Child-rearing Expenses	neutral	2023	Shandong
20-30	Unmarried	Bachelor's	socio-cultural influences	Deinstitutionalization Of Marriage	neutral	2024	Hunan
20-30	Unmarried	Bachelor's	social psychological factors	Maternal Stress	neutral	2021	Tianjin
20-30	Married	Below Bachelor's	socio-cultural influences	Urban Mobility	neutral	2023	Tianjin
20-30	Unmarried	Bachelor's	social psychological factors	Workplace Pregnancy Equity	neutral	2024	Shandong
20-30	Unmarried	Bachelor's	Socioeconomic Status	Psychosocial Adjustment Issues	neutral	2023	Beijing/Shanghai/Guangzhou/Shenzhen
Above 30	Unmarried	Above Bachelor's	socio-cultural influences	DINK (Dual Income No Kids)	neutral	2023	Hubei
20-30	Married	Bachelor's	Socioeconomic Status	Adaption of Urban Newcomers	neutral	2024	Hunan
20-30	Unmarried	Bachelor's	socio-cultural influences	Urban Mobility	neutral	2021	Beijing/Shanghai/Guangzhou/Shenzhen
20-30	Married	Above Bachelor's	socio-cultural influences	Urban Mobility	neutral	2021	Tianjin
20-30	Unmarried	Above Bachelor's	socio-cultural influences	Urban Mobility	neutral	2022	Tianjin
20-30	Married	Bachelor's	socio-cultural influences	Deinstitutionalization Of Marriage	neutral	2021	Beijing/Shanghai/Guangzhou/Shenzhen
20-30	Unmarried	Below Bachelor's	socio-cultural influences	Career Advancement and Personal Goals	neutral	2023	Beijing/Shanghai/Guangzhou/Shenzhen
20-30	Unmarried	Above Bachelor's	socio-cultural influences	Urban Mobility	neutral	2024	Tianjin
20-30	Married	Below Bachelor's	Social Support	Work-life Balance	neutral	2021	Hunan
20-30	Married	Below Bachelor's	socio-cultural influences	Urban Mobility	neutral	2023	Hunan
Above 30	Married	Bachelor's	social psychological factors	Diverse Sexual Orientations(e.g.,Lesbian)	neutral	2023	Beijing/Shanghai/Guangzhou/Shenzhen
20-30	Married	Bachelor's	socio-cultural influences	Career Advancement and Personal Goals	neutral	2021	Shandong
Under 20	Unmarried	Above Bachelor's	Socioeconomic Status	Housing Cost	neutral	2024	Tianjin
20-30	Unmarried	Bachelor's	social psychological factors	Workplace Pregnancy Equity	neutral	2024	Hubei
Under 20	Married	Below Bachelor's	social psychological factors	Diverse Sexual Orientations(e.g.,Lesbian)	neutral	2022	Tianjin
20-30	Married	Bachelor's	social psychological factors	Child-rearing Expenses	neutral	2024	Hunan
20-30	Unmarried	Bachelor's	Social Support	Pregnancy-related Health Concerns	neutral	2024	Hunan
Under 20	Married	Above Bachelor's	socio-cultural influences	Urban Mobility	neutral	2021	Hubei
Above 30	Unmarried	Bachelor's	Socioeconomic Status	Psychosocial Adjustment Issues	neutral	2021	Hunan
20-30	Married	Below Bachelor's	Socioeconomic Status	Adaption of Urban Newcomers	neutral	2023	Hubei
20-30	Unmarried	Bachelor's	Socioeconomic Status	Psychosocial Adjustment Issues	neutral	2021	Hunan
20-30	Married	Below Bachelor's	Social Support	Childbirth Care	neutral	2022	Hubei
20-30	Married	Below Bachelor's	Social Support	Work-life Balance	neutral	2023	Shandong
20-30	Married	Above Bachelor's	Social Support	Work-life Balance	neutral	2024	Tianjin
Under 20	Unmarried	Bachelor's	socio-cultural influences	Urban Mobility	neutral	2021	Hunan
Under 20	Married	Bachelor's	Social Support	Childcare Services	neutral	2022	Beijing/Shanghai/Guangzhou/Shenzhen
20-30	Unmarried	Bachelor's	Socioeconomic Status	Adaption of Urban Newcomers	neutral	2023	Hubei
Under 20	Married	Bachelor's	Social Support	Childcare Services	neutral	2022	Hubei
Under 20	Married	Below Bachelor's	Socioeconomic Status	Psychosocial Adjustment Issues	neutral	2022	Hubei
Above 30	Married	Below Bachelor's	social psychological factors	Diverse Sexual Orientations(e.g.,Lesbian)	neutral	2024	Hunan
20-30	Married	Below Bachelor's	Socioeconomic Status	Adaption of Urban Newcomers	neutral	2023	Tianjin
20-30	Married	Above Bachelor's	social psychological factors	Workplace Pregnancy Equity	neutral	2021	Beijing/Shanghai/Guangzhou/Shenzhen
Under 20	Married	Above Bachelor's	socio-cultural influences	DINK (Dual Income No Kids)	neutral	2024	Hubei
Under 20	Unmarried	Bachelor's	Social Support	Childcare Services	neutral	2022	Hubei
20-30	Unmarried	Below Bachelor's	socio-cultural influences	Urban Mobility	neutral	2023	Hubei
Under 20	Unmarried	Below Bachelor's	socio-cultural influences	Urban Mobility	neutral	2024	Hubei
Under 20	Married	Above Bachelor's	socio-cultural influences	Career Advancement and Personal Goals	neutral	2021	Beijing/Shanghai/Guangzhou/Shenzhen
20-30	Married	Above Bachelor's	social psychological factors	Child-rearing Expenses	neutral	2022	Hubei
Under 20	Married	Below Bachelor's	Social Support	Childcare Services	neutral	2023	Beijing/Shanghai/Guangzhou/Shenzhen
20-30	Married	Above Bachelor's	socio-cultural influences	DINK (Dual Income No Kids)	neutral	2024	Beijing/Shanghai/Guangzhou/Shenzhen
20-30	Married	Bachelor's	socio-cultural influences	DINK (Dual Income No Kids)	neutral	2024	Hubei
20-30	Married	Below Bachelor's	Socioeconomic Status	Adaption of Urban Newcomers	neutral	2022	Shandong
Under 20	Married	Below Bachelor's	Socioeconomic Status	Adaption of Urban Newcomers	neutral	2024	Beijing/Shanghai/Guangzhou/Shenzhen
Above 30	Married	Above Bachelor's	Social Support	Childcare Services	neutral	2021	Shandong
20-30	Married	Bachelor's	Socioeconomic Status	Psychosocial Adjustment Issues	neutral	2021	Beijing/Shanghai/Guangzhou/Shenzhen
20-30	Married	Above Bachelor's	social psychological factors	Child-rearing Expenses	neutral	2021	Hunan
20-30	Married	Below Bachelor's	social psychological factors	Maternal Stress	neutral	2023	Hubei
20-30	Unmarried	Bachelor's	social psychological factors	Workplace Pregnancy Equity	neutral	2024	Hunan
20-30	Married	Below Bachelor's	socio-cultural influences	Career Advancement and Personal Goals	neutral	2021	Beijing/Shanghai/Guangzhou/Shenzhen
20-30	Married	Below Bachelor's	Social Support	Work-life Balance	neutral	2021	Hunan
20-30	Married	Below Bachelor's	social psychological factors	Maternal Stress	neutral	2023	Hubei
20-30	Married	Above Bachelor's	social psychological factors	Workplace Pregnancy Equity	neutral	2024	Hubei
Above 30	Unmarried	Bachelor's	social psychological factors	Maternal Stress	neutral	2021	Beijing/Shanghai/Guangzhou/Shenzhen
Above 30	Married	Below Bachelor's	social psychological factors	Child-rearing Expenses	neutral	2021	Beijing/Shanghai/Guangzhou/Shenzhen
Under 20	Married	Bachelor's	social psychological factors	Child-rearing Expenses	neutral	2021	Shandong
20-30	Unmarried	Above Bachelor's	social psychological factors	Child-rearing Expenses	neutral	2023	Tianjin
20-30	Married	Below Bachelor's	Social Support	Work-life Balance	neutral	2024	Hunan
Under 20	Unmarried	Above Bachelor's	social psychological factors	Diverse Sexual Orientations(e.g.,Lesbian)	neutral	2021	Shandong
Above 30	Unmarried	Above Bachelor's	Social Support	Pregnancy-related Health Concerns	neutral	2022	Hunan
20-30	Married	Bachelor's	Social Support	Childbirth Care	neutral	2023	Hubei
20-30	Married	Bachelor's	Social Support	Work-life Balance	neutral	2022	Beijing/Shanghai/Guangzhou/Shenzhen
Under 20	Unmarried	Bachelor's	social psychological factors	Child-rearing Expenses	neutral	2024	Hunan
20-30	Unmarried	Below Bachelor's	social psychological factors	Diverse Sexual Orientations(e.g.,Lesbian)	neutral	2023	Tianjin
Under 20	Unmarried	Bachelor's	Social Support	Pregnancy-related Health Concerns	neutral	2023	Hubei
20-30	Married	Below Bachelor's	Social Support	Work-life Balance	neutral	2023	Hubei
20-30	Married	Above Bachelor's	social psychological factors	Workplace Pregnancy Equity	neutral	2024	Shandong
Above 30	Unmarried	Above Bachelor's	Socioeconomic Status	Adaption of Urban Newcomers	neutral	2022	Tianjin
20-30	Married	Below Bachelor's	Socioeconomic Status	Adaption of Urban Newcomers	neutral	2021	Hubei
20-30	Married	Bachelor's	Socioeconomic Status	Psychosocial Adjustment Issues	neutral	2024	Tianjin
Under 20	Unmarried	Bachelor's	social psychological factors	Child-rearing Expenses	neutral	2021	Beijing/Shanghai/Guangzhou/Shenzhen
20-30	Married	Above Bachelor's	Social Support	Work-life Balance	neutral	2021	Tianjin
20-30	Unmarried	Bachelor's	Socioeconomic Status	Adaption of Urban Newcomers	neutral	2021	Shandong
Above 30	Unmarried	Bachelor's	socio-cultural influences	Urban Mobility	neutral	2023	Shandong
20-30	Married	Below Bachelor's	socio-cultural influences	Deinstitutionalization Of Marriage	neutral	2023	Hunan
Above 30	Unmarried	Bachelor's	Social Support	Childbirth Care	neutral	2022	Beijing/Shanghai/Guangzhou/Shenzhen
Under 20	Unmarried	Below Bachelor's	socio-cultural influences	Career Advancement and Personal Goals	neutral	2024	Beijing/Shanghai/Guangzhou/Shenzhen
20-30	Married	Below Bachelor's	social psychological factors	Diverse Sexual Orientations(e.g.,Lesbian)	neutral	2021	Tianjin
Under 20	Married	Bachelor's	socio-cultural influences	Urban Mobility	neutral	2024	Shandong
20-30	Married	Bachelor's	Social Support	Work-life Balance	neutral	2024	Shandong
20-30	Unmarried	Above Bachelor's	Socioeconomic Status	Psychosocial Adjustment Issues	neutral	2024	Shandong
20-30	Married	Bachelor's	social psychological factors	Maternal Stress	neutral	2023	Beijing/Shanghai/Guangzhou/Shenzhen
Under 20	Married	Bachelor's	Social Support	Childcare Services	neutral	2021	Shandong
20-30	Married	Above Bachelor's	social psychological factors	Child-rearing Expenses	neutral	2021	Hunan
Under 20	Married	Above Bachelor's	Socioeconomic Status	Adaption of Urban Newcomers	neutral	2024	Hubei
Under 20	Married	Bachelor's	Socioeconomic Status	Housing Cost	neutral	2022	Shandong
20-30	Married	Bachelor's	Socioeconomic Status	Adaption of Urban Newcomers	neutral	2023	Hunan
Above 30	Married	Above Bachelor's	social psychological factors	Maternal Stress	neutral	2024	Hunan
20-30	Married	Bachelor's	socio-cultural influences	Deinstitutionalization Of Marriage	neutral	2024	Hubei
20-30	Unmarried	Above Bachelor's	social psychological factors	Maternal Stress	neutral	2021	Beijing/Shanghai/Guangzhou/Shenzhen
Under 20	Unmarried	Below Bachelor's	Socioeconomic Status	Housing Cost	neutral	2022	Shandong
Under 20	Married	Above Bachelor's	social psychological factors	Child-rearing Expenses	neutral	2024	Hunan
Under 20	Unmarried	Below Bachelor's	social psychological factors	Diverse Sexual Orientations(e.g.,Lesbian)	neutral	2022	Hunan
Above 30	Married	Below Bachelor's	socio-cultural influences	DINK (Dual Income No Kids)	neutral	2021	Hubei
20-30	Married	Above Bachelor's	Socioeconomic Status	Adaption of Urban Newcomers	neutral	2021	Hunan
Above 30	Married	Bachelor's	socio-cultural influences	DINK (Dual Income No Kids)	neutral	2024	Shandong
20-30	Married	Bachelor's	Socioeconomic Status	Psychosocial Adjustment Issues	neutral	2022	Beijing/Shanghai/Guangzhou/Shenzhen
20-30	Married	Bachelor's	Social Support	Childbirth Care	neutral	2024	Hunan
Above 30	Married	Below Bachelor's	Socioeconomic Status	Adaption of Urban Newcomers	neutral	2024	Beijing/Shanghai/Guangzhou/Shenzhen
20-30	Married	Below Bachelor's	social psychological factors	Maternal Stress	neutral	2024	Hunan
20-30	Married	Bachelor's	Social Support	Childcare Services	neutral	2024	Hunan
Above 30	Married	Below Bachelor's	social psychological factors	Maternal Stress	neutral	2022	Shandong
20-30	Unmarried	Bachelor's	Social Support	Pregnancy-related Health Concerns	neutral	2024	Beijing/Shanghai/Guangzhou/Shenzhen
20-30	Married	Above Bachelor's	social psychological factors	Maternal Stress	neutral	2021	Tianjin
20-30	Unmarried	Below Bachelor's	Social Support	Childcare Services	neutral	2021	Shandong
20-30	Married	Below Bachelor's	Social Support	Childcare Services	neutral	2022	Beijing/Shanghai/Guangzhou/Shenzhen
Under 20	Married	Above Bachelor's	social psychological factors	Diverse Sexual Orientations(e.g.,Lesbian)	neutral	2024	Beijing/Shanghai/Guangzhou/Shenzhen
Above 30	Unmarried	Above Bachelor's	Social Support	Work-life Balance	neutral	2024	Beijing/Shanghai/Guangzhou/Shenzhen
Under 20	Unmarried	Below Bachelor's	social psychological factors	Child-rearing Expenses	neutral	2023	Tianjin
20-30	Married	Below Bachelor's	socio-cultural influences	Career Advancement and Personal Goals	neutral	2024	Shandong
20-30	Married	Bachelor's	social psychological factors	Child-rearing Expenses	neutral	2022	Tianjin
20-30	Married	Bachelor's	socio-cultural influences	Urban Mobility	neutral	2022	Hunan
20-30	Unmarried	Above Bachelor's	Social Support	Work-life Balance	neutral	2023	Hubei
Above 30	Married	Bachelor's	Socioeconomic Status	Psychosocial Adjustment Issues	neutral	2021	Tianjin
20-30	Unmarried	Above Bachelor's	socio-cultural influences	DINK (Dual Income No Kids)	neutral	2022	Hunan
20-30	Unmarried	Bachelor's	Socioeconomic Status	Psychosocial Adjustment Issues	neutral	2024	Tianjin
Under 20	Married	Below Bachelor's	Socioeconomic Status	Adaption of Urban Newcomers	neutral	2024	Beijing/Shanghai/Guangzhou/Shenzhen
Under 20	Unmarried	Bachelor's	social psychological factors	Workplace Pregnancy Equity	neutral	2021	Hubei
Under 20	Unmarried	Bachelor's	social psychological factors	Child-rearing Expenses	neutral	2023	Hubei
Under 20	Married	Below Bachelor's	Socioeconomic Status	Psychosocial Adjustment Issues	neutral	2022	Hunan
20-30	Married	Below Bachelor's	social psychological factors	Child-rearing Expenses	neutral	2024	Tianjin
20-30	Unmarried	Below Bachelor's	Socioeconomic Status	Adaption of Urban Newcomers	neutral	2021	Tianjin
20-30	Married	Bachelor's	social psychological factors	Workplace Pregnancy Equity	neutral	2021	Tianjin
Under 20	Unmarried	Bachelor's	social psychological factors	Workplace Pregnancy Equity	neutral	2021	Hunan
20-30	Married	Below Bachelor's	social psychological factors	Child-rearing Expenses	neutral	2024	Tianjin
Above 30	Married	Bachelor's	Socioeconomic Status	Adaption of Urban Newcomers	neutral	2021	Hubei
Above 30	Unmarried	Bachelor's	Social Support	Childbirth Care	neutral	2021	Hubei
Above 30	Married	Above Bachelor's	social psychological factors	Workplace Pregnancy Equity	neutral	2021	Shandong
Above 30	Married	Above Bachelor's	social psychological factors	Child-rearing Expenses	neutral	2022	Tianjin
20-30	Unmarried	Above Bachelor's	Socioeconomic Status	Psychosocial Adjustment Issues	neutral	2024	Tianjin
Above 30	Unmarried	Above Bachelor's	socio-cultural influences	Career Advancement and Personal Goals	neutral	2022	Hubei
20-30	Married	Bachelor's	Socioeconomic Status	Psychosocial Adjustment Issues	neutral	2023	Hubei
Above 30	Unmarried	Bachelor's	social psychological factors	Maternal Stress	neutral	2021	Beijing/Shanghai/Guangzhou/Shenzhen
Under 20	Married	Below Bachelor's	social psychological factors	Maternal Stress	neutral	2024	Beijing/Shanghai/Guangzhou/Shenzhen
Above 30	Unmarried	Bachelor's	Social Support	Childbirth Care	neutral	2023	Shandong
20-30	Married	Below Bachelor's	social psychological factors	Maternal Stress	neutral	2022	Hubei
Under 20	Married	Bachelor's	socio-cultural influences	DINK (Dual Income No Kids)	neutral	2023	Shandong
20-30	Unmarried	Below Bachelor's	social psychological factors	Diverse Sexual Orientations(e.g.,Lesbian)	neutral	2022	Tianjin
Above 30	Unmarried	Below Bachelor's	social psychological factors	Maternal Stress	neutral	2024	Tianjin
20-30	Unmarried	Below Bachelor's	Social Support	Childbirth Care	neutral	2022	Hubei
Above 30	Married	Above Bachelor's	socio-cultural influences	Urban Mobility	neutral	2023	Hunan
Under 20	Unmarried	Below Bachelor's	socio-cultural influences	Urban Mobility	neutral	2022	Shandong
20-30	Married	Above Bachelor's	social psychological factors	Maternal Stress	neutral	2022	Hunan
20-30	Married	Below Bachelor's	socio-cultural influences	Career Advancement and Personal Goals	neutral	2023	Tianjin
20-30	Unmarried	Bachelor's	Social Support	Work-life Balance	neutral	2023	Shandong
20-30	Married	Bachelor's	Socioeconomic Status	Adaption of Urban Newcomers	neutral	2021	Tianjin
20-30	Married	Bachelor's	social psychological factors	Diverse Sexual Orientations(e.g.,Lesbian)	neutral	2023	Beijing/Shanghai/Guangzhou/Shenzhen
Under 20	Unmarried	Above Bachelor's	social psychological factors	Diverse Sexual Orientations(e.g.,Lesbian)	neutral	2022	Hubei
Under 20	Unmarried	Below Bachelor's	socio-cultural influences	Urban Mobility	neutral	2024	Beijing/Shanghai/Guangzhou/Shenzhen
Under 20	Unmarried	Below Bachelor's	social psychological factors	Diverse Sexual Orientations(e.g.,Lesbian)	neutral	2024	Shandong
Above 30	Married	Bachelor's	social psychological factors	Diverse Sexual Orientations(e.g.,Lesbian)	neutral	2021	Beijing/Shanghai/Guangzhou/Shenzhen
20-30	Married	Above Bachelor's	Social Support	Pregnancy-related Health Concerns	neutral	2022	Shandong
20-30	Married	Above Bachelor's	Socioeconomic Status	Housing Cost	neutral	2023	Hunan
20-30	Married	Above Bachelor's	Socioeconomic Status	Psychosocial Adjustment Issues	neutral	2022	Hubei
Above 30	Married	Bachelor's	socio-cultural influences	Career Advancement and Personal Goals	neutral	2023	Hunan
Under 20	Married	Bachelor's	Social Support	Childbirth Care	neutral	2023	Tianjin
Under 20	Married	Bachelor's	Social Support	Pregnancy-related Health Concerns	neutral	2023	Hubei
20-30	Married	Bachelor's	Social Support	Pregnancy-related Health Concerns	neutral	2021	Beijing/Shanghai/Guangzhou/Shenzhen
Above 30	Unmarried	Below Bachelor's	Social Support	Pregnancy-related Health Concerns	neutral	2023	Shandong
20-30	Married	Bachelor's	social psychological factors	Child-rearing Expenses	neutral	2022	Hubei
20-30	Unmarried	Below Bachelor's	socio-cultural influences	DINK (Dual Income No Kids)	neutral	2021	Tianjin
20-30	Married	Bachelor's	socio-cultural influences	Urban Mobility	neutral	2021	Hunan
Above 30	Married	Below Bachelor's	social psychological factors	Maternal Stress	neutral	2024	Tianjin
20-30	Married	Bachelor's	socio-cultural influences	Deinstitutionalization Of Marriage	neutral	2021	Beijing/Shanghai/Guangzhou/Shenzhen
20-30	Married	Bachelor's	Social Support	Childbirth Care	neutral	2022	Shandong
20-30	Married	Below Bachelor's	social psychological factors	Diverse Sexual Orientations(e.g.,Lesbian)	neutral	2024	Shandong
Above 30	Unmarried	Below Bachelor's	social psychological factors	Maternal Stress	neutral	2023	Beijing/Shanghai/Guangzhou/Shenzhen
20-30	Married	Below Bachelor's	Socioeconomic Status	Psychosocial Adjustment Issues	neutral	2024	Shandong
20-30	Unmarried	Below Bachelor's	social psychological factors	Child-rearing Expenses	neutral	2021	Hubei
20-30	Unmarried	Below Bachelor's	Socioeconomic Status	Psychosocial Adjustment Issues	neutral	2023	Hubei
20-30	Married	Above Bachelor's	social psychological factors	Child-rearing Expenses	neutral	2023	Beijing/Shanghai/Guangzhou/Shenzhen
20-30	Married	Bachelor's	socio-cultural influences	Urban Mobility	neutral	2022	Beijing/Shanghai/Guangzhou/Shenzhen
20-30	Unmarried	Bachelor's	Socioeconomic Status	Psychosocial Adjustment Issues	neutral	2021	Tianjin
Above 30	Unmarried	Bachelor's	Socioeconomic Status	Adaption of Urban Newcomers	neutral	2022	Shandong
20-30	Unmarried	Above Bachelor's	Socioeconomic Status	Adaption of Urban Newcomers	neutral	2021	Hunan
20-30	Unmarried	Below Bachelor's	Socioeconomic Status	Psychosocial Adjustment Issues	neutral	2021	Beijing/Shanghai/Guangzhou/Shenzhen
Above 30	Married	Above Bachelor's	Social Support	Work-life Balance	neutral	2023	Tianjin
Under 20	Married	Above Bachelor's	social psychological factors	Maternal Stress	neutral	2023	Beijing/Shanghai/Guangzhou/Shenzhen
20-30	Unmarried	Below Bachelor's	Social Support	Childbirth Care	neutral	2024	Beijing/Shanghai/Guangzhou/Shenzhen
20-30	Married	Bachelor's	socio-cultural influences	Career Advancement and Personal Goals	neutral	2021	Hubei
Above 30	Married	Below Bachelor's	social psychological factors	Diverse Sexual Orientations(e.g.,Lesbian)	neutral	2021	Shandong
Above 30	Unmarried	Below Bachelor's	Social Support	Work-life Balance	neutral	2023	Beijing/Shanghai/Guangzhou/Shenzhen
20-30	Married	Below Bachelor's	social psychological factors	Diverse Sexual Orientations(e.g.,Lesbian)	neutral	2021	Shandong
20-30	Married	Above Bachelor's	Social Support	Work-life Balance	neutral	2021	Tianjin
20-30	Unmarried	Bachelor's	socio-cultural influences	DINK (Dual Income No Kids)	neutral	2021	Beijing/Shanghai/Guangzhou/Shenzhen
Above 30	Married	Bachelor's	Social Support	Pregnancy-related Health Concerns	neutral	2022	Hunan
Under 20	Unmarried	Bachelor's	socio-cultural influences	Deinstitutionalization Of Marriage	neutral	2024	Hubei
20-30	Unmarried	Bachelor's	Socioeconomic Status	Psychosocial Adjustment Issues	neutral	2024	Hunan
20-30	Married	Bachelor's	Social Support	Childbirth Care	neutral	2021	Hubei
Under 20	Married	Above Bachelor's	Socioeconomic Status	Adaption of Urban Newcomers	neutral	2021	Beijing/Shanghai/Guangzhou/Shenzhen
20-30	Unmarried	Bachelor's	socio-cultural influences	DINK (Dual Income No Kids)	neutral	2023	Beijing/Shanghai/Guangzhou/Shenzhen
Under 20	Married	Bachelor's	Socioeconomic Status	Housing Cost	neutral	2024	Shandong
Above 30	Married	Bachelor's	Social Support	Childbirth Care	neutral	2024	Hubei
Above 30	Unmarried	Above Bachelor's	social psychological factors	Workplace Pregnancy Equity	neutral	2023	Tianjin
20-30	Unmarried	Above Bachelor's	Social Support	Childbirth Care	neutral	2024	Hunan
20-30	Married	Below Bachelor's	Socioeconomic Status	Housing Cost	neutral	2022	Tianjin
20-30	Married	Bachelor's	Socioeconomic Status	Adaption of Urban Newcomers	neutral	2023	Hubei
Above 30	Unmarried	Below Bachelor's	Social Support	Childbirth Care	neutral	2021	Tianjin
Above 30	Unmarried	Above Bachelor's	Social Support	Childcare Services	neutral	2022	Hubei
20-30	Married	Bachelor's	Social Support	Childcare Services	neutral	2024	Shandong
20-30	Unmarried	Below Bachelor's	Social Support	Work-life Balance	neutral	2021	Shandong
20-30	Married	Bachelor's	socio-cultural influences	DINK (Dual Income No Kids)	neutral	2024	Tianjin
Above 30	Married	Bachelor's	social psychological factors	Diverse Sexual Orientations(e.g.,Lesbian)	neutral	2024	Tianjin
20-30	Married	Bachelor's	Socioeconomic Status	Psychosocial Adjustment Issues	neutral	2021	Hubei
Above 30	Married	Below Bachelor's	socio-cultural influences	Career Advancement and Personal Goals	neutral	2021	Shandong
Above 30	Unmarried	Below Bachelor's	Social Support	Work-life Balance	neutral	2022	Tianjin
20-30	Married	Below Bachelor's	Social Support	Childcare Services	neutral	2024	Hubei
Above 30	Unmarried	Below Bachelor's	socio-cultural influences	Career Advancement and Personal Goals	neutral	2023	Hubei
20-30	Married	Bachelor's	Social Support	Pregnancy-related Health Concerns	neutral	2023	Tianjin
20-30	Married	Above Bachelor's	Socioeconomic Status	Housing Cost	neutral	2023	Hunan
20-30	Married	Below Bachelor's	Socioeconomic Status	Adaption of Urban Newcomers	neutral	2024	Beijing/Shanghai/Guangzhou/Shenzhen
Under 20	Married	Below Bachelor's	Socioeconomic Status	Housing Cost	neutral	2024	Hubei
20-30	Married	Above Bachelor's	socio-cultural influences	Career Advancement and Personal Goals	neutral	2021	Shandong
20-30	Married	Above Bachelor's	Social Support	Childbirth Care	neutral	2022	Beijing/Shanghai/Guangzhou/Shenzhen
20-30	Unmarried	Bachelor's	socio-cultural influences	Career Advancement and Personal Goals	neutral	2024	Hubei
Above 30	Unmarried	Below Bachelor's	Socioeconomic Status	Adaption of Urban Newcomers	neutral	2023	Hunan
Above 30	Unmarried	Above Bachelor's	socio-cultural influences	Deinstitutionalization Of Marriage	neutral	2024	Beijing/Shanghai/Guangzhou/Shenzhen
20-30	Unmarried	Below Bachelor's	Social Support	Childbirth Care	neutral	2022	Shandong
20-30	Unmarried	Above Bachelor's	Social Support	Childcare Services	neutral	2024	Beijing/Shanghai/Guangzhou/Shenzhen
20-30	Married	Above Bachelor's	social psychological factors	Workplace Pregnancy Equity	neutral	2022	Tianjin
20-30	Unmarried	Bachelor's	social psychological factors	Diverse Sexual Orientations(e.g.,Lesbian)	neutral	2021	Hubei
Under 20	Married	Below Bachelor's	social psychological factors	Diverse Sexual Orientations(e.g.,Lesbian)	neutral	2022	Tianjin
20-30	Unmarried	Below Bachelor's	Socioeconomic Status	Adaption of Urban Newcomers	neutral	2023	Hunan
20-30	Unmarried	Above Bachelor's	social psychological factors	Workplace Pregnancy Equity	neutral	2024	Beijing/Shanghai/Guangzhou/Shenzhen
20-30	Married	Above Bachelor's	Socioeconomic Status	Psychosocial Adjustment Issues	neutral	2024	Tianjin
Above 30	Unmarried	Bachelor's	socio-cultural influences	Career Advancement and Personal Goals	neutral	2023	Hunan
20-30	Married	Below Bachelor's	Social Support	Work-life Balance	neutral	2022	Tianjin
20-30	Married	Bachelor's	socio-cultural influences	Urban Mobility	neutral	2024	Shandong
20-30	Married	Above Bachelor's	social psychological factors	Diverse Sexual Orientations(e.g.,Lesbian)	neutral	2024	Tianjin
20-30	Married	Above Bachelor's	social psychological factors	Diverse Sexual Orientations(e.g.,Lesbian)	neutral	2022	Hubei
20-30	Unmarried	Below Bachelor's	Socioeconomic Status	Psychosocial Adjustment Issues	neutral	2022	Tianjin
Above 30	Married	Bachelor's	Socioeconomic Status	Adaption of Urban Newcomers	neutral	2022	Tianjin
Above 30	Unmarried	Below Bachelor's	socio-cultural influences	Urban Mobility	neutral	2024	Tianjin
20-30	Unmarried	Above Bachelor's	socio-cultural influences	Deinstitutionalization Of Marriage	neutral	2023	Tianjin
Above 30	Married	Bachelor's	social psychological factors	Diverse Sexual Orientations(e.g.,Lesbian)	neutral	2023	Tianjin
20-30	Married	Above Bachelor's	Socioeconomic Status	Psychosocial Adjustment Issues	neutral	2021	Beijing/Shanghai/Guangzhou/Shenzhen
Under 20	Married	Below Bachelor's	Socioeconomic Status	Housing Cost	neutral	2022	Beijing/Shanghai/Guangzhou/Shenzhen
Under 20	Unmarried	Below Bachelor's	socio-cultural influences	Urban Mobility	neutral	2023	Shandong
20-30	Unmarried	Bachelor's	Socioeconomic Status	Psychosocial Adjustment Issues	neutral	2022	Beijing/Shanghai/Guangzhou/Shenzhen
20-30	Married	Above Bachelor's	socio-cultural influences	Urban Mobility	neutral	2024	Hunan
Above 30	Married	Below Bachelor's	Social Support	Work-life Balance	neutral	2023	Hubei
20-30	Married	Bachelor's	social psychological factors	Diverse Sexual Orientations(e.g.,Lesbian)	neutral	2024	Tianjin
20-30	Married	Bachelor's	Socioeconomic Status	Psychosocial Adjustment Issues	neutral	2021	Tianjin
20-30	Unmarried	Above Bachelor's	Socioeconomic Status	Psychosocial Adjustment Issues	neutral	2023	Tianjin
20-30	Unmarried	Bachelor's	Social Support	Pregnancy-related Health Concerns	neutral	2023	Shandong
20-30	Married	Below Bachelor's	Social Support	Pregnancy-related Health Concerns	neutral	2021	Shandong
20-30	Unmarried	Bachelor's	Social Support	Childcare Services	neutral	2022	Hunan
Under 20	Married	Above Bachelor's	socio-cultural influences	Career Advancement and Personal Goals	neutral	2023	Tianjin
20-30	Married	Above Bachelor's	socio-cultural influences	DINK (Dual Income No Kids)	neutral	2021	Shandong
Under 20	Unmarried	Bachelor's	Social Support	Childbirth Care	neutral	2024	Tianjin
20-30	Married	Above Bachelor's	social psychological factors	Child-rearing Expenses	neutral	2021	Beijing/Shanghai/Guangzhou/Shenzhen
20-30	Married	Below Bachelor's	social psychological factors	Diverse Sexual Orientations(e.g.,Lesbian)	neutral	2024	Tianjin
20-30	Married	Bachelor's	Socioeconomic Status	Adaption of Urban Newcomers	neutral	2021	Hunan
20-30	Married	Above Bachelor's	socio-cultural influences	Career Advancement and Personal Goals	neutral	2023	Hunan
20-30	Married	Below Bachelor's	social psychological factors	Workplace Pregnancy Equity	neutral	2022	Shandong
20-30	Unmarried	Above Bachelor's	Socioeconomic Status	Housing Cost	neutral	2023	Tianjin
20-30	Married	Bachelor's	social psychological factors	Child-rearing Expenses	neutral	2023	Hunan
20-30	Married	Bachelor's	socio-cultural influences	Deinstitutionalization Of Marriage	neutral	2024	Beijing/Shanghai/Guangzhou/Shenzhen
Above 30	Married	Below Bachelor's	social psychological factors	Child-rearing Expenses	neutral	2023	Shandong
Above 30	Married	Below Bachelor's	social psychological factors	Child-rearing Expenses	neutral	2021	Beijing/Shanghai/Guangzhou/Shenzhen
20-30	Married	Bachelor's	socio-cultural influences	DINK (Dual Income No Kids)	neutral	2022	Hunan
Under 20	Unmarried	Bachelor's	Socioeconomic Status	Adaption of Urban Newcomers	neutral	2023	Shandong
20-30	Unmarried	Below Bachelor's	Socioeconomic Status	Adaption of Urban Newcomers	neutral	2022	Tianjin
Under 20	Married	Above Bachelor's	Social Support	Childcare Services	neutral	2024	Hubei
20-30	Unmarried	Below Bachelor's	Socioeconomic Status	Housing Cost	neutral	2023	Tianjin
Under 20	Married	Above Bachelor's	Social Support	Pregnancy-related Health Concerns	neutral	2022	Tianjin
20-30	Married	Below Bachelor's	socio-cultural influences	Deinstitutionalization Of Marriage	neutral	2021	Beijing/Shanghai/Guangzhou/Shenzhen
Under 20	Unmarried	Bachelor's	Socioeconomic Status	Psychosocial Adjustment Issues	neutral	2022	Tianjin
Above 30	Unmarried	Bachelor's	socio-cultural influences	Deinstitutionalization Of Marriage	neutral	2021	Hubei
Under 20	Married	Bachelor's	Socioeconomic Status	Adaption of Urban Newcomers	neutral	2021	Shandong
20-30	Married	Above Bachelor's	social psychological factors	Diverse Sexual Orientations(e.g.,Lesbian)	neutral	2024	Shandong
Above 30	Married	Above Bachelor's	Socioeconomic Status	Housing Cost	neutral	2022	Hubei
20-30	Married	Bachelor's	social psychological factors	Maternal Stress	neutral	2023	Beijing/Shanghai/Guangzhou/Shenzhen
Above 30	Married	Bachelor's	Socioeconomic Status	Psychosocial Adjustment Issues	neutral	2023	Hubei
20-30	Unmarried	Bachelor's	socio-cultural influences	Urban Mobility	neutral	2023	Shandong
Above 30	Married	Above Bachelor's	Social Support	Work-life Balance	neutral	2023	Hubei
Above 30	Married	Above Bachelor's	Socioeconomic Status	Housing Cost	neutral	2022	Beijing/Shanghai/Guangzhou/Shenzhen
Under 20	Married	Bachelor's	socio-cultural influences	DINK (Dual Income No Kids)	neutral	2024	Tianjin
Above 30	Unmarried	Bachelor's	social psychological factors	Maternal Stress	neutral	2023	Tianjin
Under 20	Married	Below Bachelor's	social psychological factors	Diverse Sexual Orientations(e.g.,Lesbian)	neutral	2023	Shandong
20-30	Married	Above Bachelor's	social psychological factors	Child-rearing Expenses	neutral	2021	Beijing/Shanghai/Guangzhou/Shenzhen
Under 20	Married	Above Bachelor's	social psychological factors	Child-rearing Expenses	neutral	2022	Tianjin
Under 20	Unmarried	Above Bachelor's	socio-cultural influences	Career Advancement and Personal Goals	neutral	2021	Tianjin
20-30	Married	Bachelor's	Socioeconomic Status	Psychosocial Adjustment Issues	neutral	2021	Tianjin
20-30	Married	Bachelor's	social psychological factors	Workplace Pregnancy Equity	neutral	2024	Hunan
20-30	Married	Bachelor's	social psychological factors	Maternal Stress	neutral	2023	Tianjin
20-30	Married	Bachelor's	Socioeconomic Status	Psychosocial Adjustment Issues	neutral	2023	Hunan
Above 30	Married	Bachelor's	socio-cultural influences	DINK (Dual Income No Kids)	neutral	2022	Hubei
Under 20	Married	Above Bachelor's	social psychological factors	Maternal Stress	neutral	2021	Shandong
Under 20	Married	Below Bachelor's	Social Support	Pregnancy-related Health Concerns	neutral	2023	Shandong
20-30	Unmarried	Below Bachelor's	socio-cultural influences	Deinstitutionalization Of Marriage	neutral	2024	Hunan
Above 30	Married	Above Bachelor's	Social Support	Work-life Balance	neutral	2021	Beijing/Shanghai/Guangzhou/Shenzhen
20-30	Unmarried	Above Bachelor's	socio-cultural influences	DINK (Dual Income No Kids)	neutral	2024	Hunan
20-30	Married	Bachelor's	social psychological factors	Workplace Pregnancy Equity	neutral	2024	Tianjin
20-30	Unmarried	Above Bachelor's	socio-cultural influences	Urban Mobility	neutral	2024	Beijing/Shanghai/Guangzhou/Shenzhen
Under 20	Unmarried	Above Bachelor's	socio-cultural influences	DINK (Dual Income No Kids)	neutral	2023	Shandong
20-30	Unmarried	Bachelor's	Social Support	Childcare Services	neutral	2024	Hubei
20-30	Unmarried	Below Bachelor's	socio-cultural influences	Deinstitutionalization Of Marriage	neutral	2024	Hubei
20-30	Married	Above Bachelor's	socio-cultural influences	Career Advancement and Personal Goals	neutral	2023	Hunan
20-30	Unmarried	Above Bachelor's	social psychological factors	Child-rearing Expenses	neutral	2023	Hunan
20-30	Married	Bachelor's	Socioeconomic Status	Adaption of Urban Newcomers	neutral	2023	Hunan
20-30	Unmarried	Below Bachelor's	Social Support	Childbirth Care	neutral	2022	Hunan
20-30	Married	Above Bachelor's	Social Support	Pregnancy-related Health Concerns	neutral	2021	Shandong
20-30	Married	Above Bachelor's	Socioeconomic Status	Psychosocial Adjustment Issues	neutral	2021	Tianjin
Under 20	Unmarried	Below Bachelor's	Social Support	Childbirth Care	neutral	2022	Shandong
Under 20	Married	Below Bachelor's	social psychological factors	Maternal Stress	neutral	2022	Hubei
20-30	Unmarried	Above Bachelor's	socio-cultural influences	DINK (Dual Income No Kids)	neutral	2022	Hubei
20-30	Unmarried	Below Bachelor's	socio-cultural influences	Urban Mobility	neutral	2023	Hubei
20-30	Married	Below Bachelor's	social psychological factors	Workplace Pregnancy Equity	neutral	2024	Tianjin
Under 20	Married	Bachelor's	Social Support	Childbirth Care	neutral	2023	Tianjin
Above 30	Married	Below Bachelor's	socio-cultural influences	Deinstitutionalization Of Marriage	neutral	2024	Beijing/Shanghai/Guangzhou/Shenzhen
Under 20	Unmarried	Below Bachelor's	Socioeconomic Status	Housing Cost	neutral	2021	Tianjin
Above 30	Unmarried	Bachelor's	socio-cultural influences	DINK (Dual Income No Kids)	neutral	2024	Hubei
20-30	Unmarried	Below Bachelor's	social psychological factors	Maternal Stress	neutral	2022	Tianjin
Under 20	Unmarried	Above Bachelor's	socio-cultural influences	Career Advancement and Personal Goals	neutral	2021	Tianjin
20-30	Married	Bachelor's	social psychological factors	Child-rearing Expenses	neutral	2024	Tianjin
Under 20	Married	Below Bachelor's	Social Support	Pregnancy-related Health Concerns	neutral	2022	Hunan
20-30	Married	Bachelor's	Socioeconomic Status	Housing Cost	neutral	2024	Tianjin
Above 30	Married	Below Bachelor's	social psychological factors	Workplace Pregnancy Equity	neutral	2024	Hunan
20-30	Married	Below Bachelor's	Socioeconomic Status	Psychosocial Adjustment Issues	neutral	2024	Hubei
20-30	Married	Above Bachelor's	Social Support	Childcare Services	neutral	2021	Beijing/Shanghai/Guangzhou/Shenzhen
Above 30	Unmarried	Below Bachelor's	Social Support	Pregnancy-related Health Concerns	neutral	2024	Shandong
20-30	Married	Bachelor's	social psychological factors	Maternal Stress	neutral	2022	Beijing/Shanghai/Guangzhou/Shenzhen
20-30	Married	Above Bachelor's	socio-cultural influences	Urban Mobility	neutral	2024	Shandong
Above 30	Married	Bachelor's	Socioeconomic Status	Housing Cost	neutral	2022	Hubei
Under 20	Unmarried	Bachelor's	socio-cultural influences	DINK (Dual Income No Kids)	neutral	2023	Hunan
20-30	Married	Above Bachelor's	Socioeconomic Status	Housing Cost	neutral	2021	Tianjin
20-30	Married	Above Bachelor's	Social Support	Childbirth Care	neutral	2023	Hunan
Under 20	Unmarried	Above Bachelor's	Social Support	Pregnancy-related Health Concerns	neutral	2023	Shandong
20-30	Married	Bachelor's	Social Support	Childcare Services	neutral	2021	Tianjin
20-30	Married	Above Bachelor's	socio-cultural influences	Deinstitutionalization Of Marriage	neutral	2023	Shandong
Under 20	Unmarried	Above Bachelor's	Social Support	Pregnancy-related Health Concerns	neutral	2022	Shandong
20-30	Married	Bachelor's	socio-cultural influences	Career Advancement and Personal Goals	neutral	2022	Tianjin
Above 30	Married	Bachelor's	Social Support	Childbirth Care	neutral	2022	Beijing/Shanghai/Guangzhou/Shenzhen
Above 30	Married	Below Bachelor's	socio-cultural influences	Urban Mobility	neutral	2022	Beijing/Shanghai/Guangzhou/Shenzhen
20-30	Married	Bachelor's	social psychological factors	Workplace Pregnancy Equity	neutral	2023	Shandong
Under 20	Married	Below Bachelor's	social psychological factors	Child-rearing Expenses	neutral	2021	Hubei
20-30	Married	Below Bachelor's	Socioeconomic Status	Adaption of Urban Newcomers	neutral	2023	Hunan
20-30	Unmarried	Below Bachelor's	socio-cultural influences	Urban Mobility	neutral	2021	Beijing/Shanghai/Guangzhou/Shenzhen
Above 30	Married	Bachelor's	socio-cultural influences	Career Advancement and Personal Goals	neutral	2021	Tianjin
Above 30	Married	Bachelor's	social psychological factors	Workplace Pregnancy Equity	neutral	2023	Shandong
20-30	Married	Bachelor's	social psychological factors	Maternal Stress	neutral	2023	Hunan
20-30	Unmarried	Bachelor's	social psychological factors	Child-rearing Expenses	neutral	2022	Hunan
Under 20	Unmarried	Above Bachelor's	Socioeconomic Status	Adaption of Urban Newcomers	neutral	2021	Shandong
Under 20	Married	Bachelor's	social psychological factors	Diverse Sexual Orientations(e.g.,Lesbian)	neutral	2021	Hunan
20-30	Married	Bachelor's	Socioeconomic Status	Psychosocial Adjustment Issues	neutral	2024	Hubei
20-30	Married	Below Bachelor's	Socioeconomic Status	Psychosocial Adjustment Issues	neutral	2021	Shandong
Above 30	Married	Above Bachelor's	social psychological factors	Diverse Sexual Orientations(e.g.,Lesbian)	neutral	2022	Hunan
20-30	Married	Bachelor's	social psychological factors	Diverse Sexual Orientations(e.g.,Lesbian)	neutral	2021	Hunan
Under 20	Married	Above Bachelor's	social psychological factors	Maternal Stress	neutral	2024	Beijing/Shanghai/Guangzhou/Shenzhen
20-30	Married	Below Bachelor's	socio-cultural influences	Deinstitutionalization Of Marriage	neutral	2024	Hunan
Above 30	Married	Bachelor's	Social Support	Childcare Services	neutral	2021	Hunan
20-30	Married	Below Bachelor's	socio-cultural influences	Urban Mobility	neutral	2022	Beijing/Shanghai/Guangzhou/Shenzhen
Under 20	Married	Below Bachelor's	Socioeconomic Status	Adaption of Urban Newcomers	neutral	2024	Shandong
Above 30	Married	Bachelor's	Socioeconomic Status	Psychosocial Adjustment Issues	neutral	2024	Beijing/Shanghai/Guangzhou/Shenzhen
20-30	Unmarried	Above Bachelor's	Social Support	Work-life Balance	neutral	2024	Tianjin
20-30	Unmarried	Bachelor's	Social Support	Work-life Balance	neutral	2023	Tianjin
20-30	Unmarried	Bachelor's	social psychological factors	Diverse Sexual Orientations(e.g.,Lesbian)	neutral	2022	Hubei
20-30	Married	Above Bachelor's	socio-cultural influences	Urban Mobility	neutral	2022	Hunan
20-30	Married	Below Bachelor's	socio-cultural influences	Career Advancement and Personal Goals	neutral	2023	Tianjin
20-30	Unmarried	Bachelor's	socio-cultural influences	DINK (Dual Income No Kids)	neutral	2021	Shandong
20-30	Married	Bachelor's	Social Support	Childbirth Care	neutral	2024	Shandong
Under 20	Married	Bachelor's	socio-cultural influences	Deinstitutionalization Of Marriage	neutral	2024	Tianjin
20-30	Married	Bachelor's	Social Support	Childcare Services	neutral	2023	Beijing/Shanghai/Guangzhou/Shenzhen
Above 30	Married	Below Bachelor's	socio-cultural influences	DINK (Dual Income No Kids)	neutral	2021	Hubei
20-30	Unmarried	Bachelor's	Social Support	Childbirth Care	neutral	2022	Beijing/Shanghai/Guangzhou/Shenzhen
20-30	Unmarried	Above Bachelor's	socio-cultural influences	Deinstitutionalization Of Marriage	neutral	2021	Hubei
Under 20	Unmarried	Above Bachelor's	Socioeconomic Status	Psychosocial Adjustment Issues	neutral	2022	Tianjin
Under 20	Unmarried	Bachelor's	Social Support	Childcare Services	neutral	2024	Beijing/Shanghai/Guangzhou/Shenzhen
20-30	Married	Bachelor's	social psychological factors	Workplace Pregnancy Equity	neutral	2021	Tianjin
Under 20	Married	Below Bachelor's	Socioeconomic Status	Housing Cost	neutral	2022	Hubei
20-30	Married	Bachelor's	Socioeconomic Status	Adaption of Urban Newcomers	neutral	2021	Shandong
Above 30	Married	Above Bachelor's	Social Support	Childcare Services	neutral	2021	Beijing/Shanghai/Guangzhou/Shenzhen
20-30	Married	Bachelor's	socio-cultural influences	Deinstitutionalization Of Marriage	neutral	2021	Tianjin
Above 30	Married	Above Bachelor's	socio-cultural influences	DINK (Dual Income No Kids)	neutral	2023	Hubei
20-30	Married	Bachelor's	Social Support	Pregnancy-related Health Concerns	neutral	2022	Shandong
Under 20	Unmarried	Bachelor's	socio-cultural influences	Deinstitutionalization Of Marriage	neutral	2022	Beijing/Shanghai/Guangzhou/Shenzhen
20-30	Married	Below Bachelor's	socio-cultural influences	Deinstitutionalization Of Marriage	neutral	2024	Hubei
Under 20	Married	Above Bachelor's	socio-cultural influences	Urban Mobility	neutral	2022	Beijing/Shanghai/Guangzhou/Shenzhen
20-30	Married	Above Bachelor's	Social Support	Childcare Services	neutral	2024	Beijing/Shanghai/Guangzhou/Shenzhen
Under 20	Unmarried	Bachelor's	Social Support	Pregnancy-related Health Concerns	neutral	2023	Hunan
20-30	Unmarried	Below Bachelor's	social psychological factors	Diverse Sexual Orientations(e.g.,Lesbian)	neutral	2024	Tianjin
20-30	Married	Above Bachelor's	socio-cultural influences	Urban Mobility	neutral	2024	Hunan
Under 20	Unmarried	Below Bachelor's	socio-cultural influences	Career Advancement and Personal Goals	neutral	2023	Beijing/Shanghai/Guangzhou/Shenzhen
Under 20	Married	Bachelor's	Social Support	Childbirth Care	neutral	2023	Hubei
20-30	Unmarried	Below Bachelor's	social psychological factors	Diverse Sexual Orientations(e.g.,Lesbian)	neutral	2023	Tianjin
20-30	Married	Below Bachelor's	Social Support	Childcare Services	neutral	2021	Hubei
Above 30	Married	Below Bachelor's	Social Support	Childcare Services	neutral	2022	Hubei
Under 20	Married	Bachelor's	social psychological factors	Diverse Sexual Orientations(e.g.,Lesbian)	neutral	2021	Shandong
20-30	Married	Bachelor's	Social Support	Work-life Balance	neutral	2024	Beijing/Shanghai/Guangzhou/Shenzhen
20-30	Unmarried	Bachelor's	Socioeconomic Status	Housing Cost	neutral	2023	Hubei
20-30	Unmarried	Bachelor's	social psychological factors	Child-rearing Expenses	neutral	2023	Beijing/Shanghai/Guangzhou/Shenzhen
20-30	Married	Bachelor's	socio-cultural influences	Urban Mobility	neutral	2021	Hunan
20-30	Married	Above Bachelor's	socio-cultural influences	Deinstitutionalization Of Marriage	neutral	2024	Hunan
20-30	Married	Above Bachelor's	social psychological factors	Child-rearing Expenses	neutral	2022	Hubei
20-30	Married	Below Bachelor's	socio-cultural influences	DINK (Dual Income No Kids)	neutral	2024	Beijing/Shanghai/Guangzhou/Shenzhen
Under 20	Unmarried	Below Bachelor's	Socioeconomic Status	Adaption of Urban Newcomers	neutral	2023	Shandong
20-30	Married	Bachelor's	socio-cultural influences	Deinstitutionalization Of Marriage	neutral	2024	Tianjin
20-30	Married	Below Bachelor's	social psychological factors	Maternal Stress	neutral	2021	Hunan
20-30	Unmarried	Above Bachelor's	Social Support	Childcare Services	neutral	2024	Hunan
Under 20	Married	Below Bachelor's	social psychological factors	Child-rearing Expenses	neutral	2021	Shandong
20-30	Married	Bachelor's	social psychological factors	Workplace Pregnancy Equity	neutral	2024	Hubei
20-30	Married	Below Bachelor's	Socioeconomic Status	Housing Cost	neutral	2024	Hunan
Under 20	Married	Bachelor's	socio-cultural influences	Career Advancement and Personal Goals	neutral	2021	Hunan
20-30	Married	Below Bachelor's	social psychological factors	Child-rearing Expenses	neutral	2021	Tianjin
20-30	Married	Above Bachelor's	socio-cultural influences	Career Advancement and Personal Goals	neutral	2022	Shandong
Above 30	Unmarried	Above Bachelor's	Social Support	Childbirth Care	neutral	2022	Shandong
20-30	Unmarried	Bachelor's	social psychological factors	Workplace Pregnancy Equity	neutral	2024	Beijing/Shanghai/Guangzhou/Shenzhen
20-30	Unmarried	Below Bachelor's	social psychological factors	Maternal Stress	neutral	2023	Shandong
20-30	Unmarried	Bachelor's	socio-cultural influences	DINK (Dual Income No Kids)	neutral	2023	Tianjin
Above 30	Married	Bachelor's	Socioeconomic Status	Adaption of Urban Newcomers	neutral	2022	Shandong
20-30	Married	Below Bachelor's	Socioeconomic Status	Housing Cost	neutral	2022	Beijing/Shanghai/Guangzhou/Shenzhen
20-30	Unmarried	Above Bachelor's	socio-cultural influences	DINK (Dual Income No Kids)	neutral	2024	Tianjin
Under 20	Married	Below Bachelor's	social psychological factors	Child-rearing Expenses	neutral	2021	Hunan
20-30	Married	Below Bachelor's	Social Support	Pregnancy-related Health Concerns	neutral	2021	Hubei
Under 20	Married	Bachelor's	Socioeconomic Status	Adaption of Urban Newcomers	neutral	2021	Hunan
20-30	Unmarried	Below Bachelor's	Socioeconomic Status	Psychosocial Adjustment Issues	neutral	2023	Beijing/Shanghai/Guangzhou/Shenzhen
20-30	Married	Bachelor's	Social Support	Work-life Balance	neutral	2023	Tianjin
Above 30	Married	Below Bachelor's	Socioeconomic Status	Housing Cost	neutral	2023	Hunan
Above 30	Married	Above Bachelor's	socio-cultural influences	Deinstitutionalization Of Marriage	neutral	2023	Beijing/Shanghai/Guangzhou/Shenzhen
20-30	Unmarried	Bachelor's	social psychological factors	Child-rearing Expenses	neutral	2021	Hunan
20-30	Married	Bachelor's	Socioeconomic Status	Psychosocial Adjustment Issues	neutral	2024	Hubei
Above 30	Married	Below Bachelor's	Social Support	Work-life Balance	neutral	2024	Hunan
Above 30	Unmarried	Below Bachelor's	socio-cultural influences	Urban Mobility	neutral	2023	Hunan
Above 30	Unmarried	Bachelor's	socio-cultural influences	Career Advancement and Personal Goals	neutral	2023	Hunan
20-30	Married	Below Bachelor's	socio-cultural influences	Career Advancement and Personal Goals	neutral	2021	Beijing/Shanghai/Guangzhou/Shenzhen
20-30	Married	Bachelor's	socio-cultural influences	Urban Mobility	neutral	2021	Tianjin
Under 20	Married	Bachelor's	social psychological factors	Workplace Pregnancy Equity	neutral	2024	Shandong
Above 30	Unmarried	Below Bachelor's	socio-cultural influences	Urban Mobility	neutral	2022	Beijing/Shanghai/Guangzhou/Shenzhen
Under 20	Married	Above Bachelor's	socio-cultural influences	DINK (Dual Income No Kids)	neutral	2024	Shandong
20-30	Married	Above Bachelor's	socio-cultural influences	DINK (Dual Income No Kids)	neutral	2024	Shandong
20-30	Married	Bachelor's	Social Support	Pregnancy-related Health Concerns	neutral	2024	Hunan
Under 20	Unmarried	Above Bachelor's	Social Support	Childcare Services	neutral	2021	Hubei
Above 30	Unmarried	Above Bachelor's	Social Support	Pregnancy-related Health Concerns	neutral	2023	Shandong
20-30	Married	Below Bachelor's	Social Support	Work-life Balance	neutral	2021	Shandong
Under 20	Married	Below Bachelor's	Socioeconomic Status	Adaption of Urban Newcomers	neutral	2023	Hunan
Above 30	Unmarried	Bachelor's	socio-cultural influences	DINK (Dual Income No Kids)	neutral	2022	Hubei
20-30	Unmarried	Bachelor's	Socioeconomic Status	Psychosocial Adjustment Issues	neutral	2022	Hunan
Above 30	Unmarried	Bachelor's	Socioeconomic Status	Adaption of Urban Newcomers	neutral	2022	Shandong
20-30	Unmarried	Bachelor's	Socioeconomic Status	Psychosocial Adjustment Issues	neutral	2023	Beijing/Shanghai/Guangzhou/Shenzhen
20-30	Married	Bachelor's	social psychological factors	Workplace Pregnancy Equity	neutral	2024	Shandong
20-30	Married	Bachelor's	socio-cultural influences	Urban Mobility	neutral	2023	Beijing/Shanghai/Guangzhou/Shenzhen
20-30	Unmarried	Below Bachelor's	socio-cultural influences	DINK (Dual Income No Kids)	neutral	2022	Tianjin
20-30	Married	Above Bachelor's	Socioeconomic Status	Housing Cost	neutral	2024	Hubei
Above 30	Married	Above Bachelor's	Social Support	Childcare Services	neutral	2022	Tianjin
Under 20	Married	Above Bachelor's	social psychological factors	Child-rearing Expenses	neutral	2023	Hunan
20-30	Unmarried	Below Bachelor's	Socioeconomic Status	Psychosocial Adjustment Issues	neutral	2024	Shandong
Above 30	Married	Below Bachelor's	Socioeconomic Status	Adaption of Urban Newcomers	neutral	2023	Tianjin
20-30	Married	Bachelor's	social psychological factors	Maternal Stress	neutral	2023	Hubei
20-30	Unmarried	Above Bachelor's	Socioeconomic Status	Housing Cost	neutral	2023	Beijing/Shanghai/Guangzhou/Shenzhen
20-30	Unmarried	Above Bachelor's	socio-cultural influences	Urban Mobility	neutral	2024	Beijing/Shanghai/Guangzhou/Shenzhen
Under 20	Unmarried	Bachelor's	Social Support	Work-life Balance	neutral	2022	Hunan
Under 20	Married	Below Bachelor's	Social Support	Work-life Balance	neutral	2022	Hunan
Above 30	Married	Above Bachelor's	Social Support	Childcare Services	neutral	2024	Shandong
20-30	Married	Above Bachelor's	Social Support	Childcare Services	neutral	2021	Tianjin
20-30	Unmarried	Above Bachelor's	Socioeconomic Status	Psychosocial Adjustment Issues	neutral	2024	Shandong
20-30	Married	Bachelor's	Social Support	Work-life Balance	neutral	2021	Beijing/Shanghai/Guangzhou/Shenzhen
20-30	Unmarried	Bachelor's	Socioeconomic Status	Housing Cost	neutral	2023	Beijing/Shanghai/Guangzhou/Shenzhen
20-30	Married	Bachelor's	socio-cultural influences	Career Advancement and Personal Goals	neutral	2022	Tianjin
20-30	Married	Above Bachelor's	Socioeconomic Status	Adaption of Urban Newcomers	neutral	2023	Shandong
Above 30	Married	Bachelor's	Socioeconomic Status	Housing Cost	neutral	2021	Hunan
20-30	Unmarried	Below Bachelor's	Socioeconomic Status	Housing Cost	neutral	2024	Tianjin
20-30	Unmarried	Bachelor's	social psychological factors	Workplace Pregnancy Equity	neutral	2023	Hunan
Above 30	Unmarried	Above Bachelor's	social psychological factors	Diverse Sexual Orientations(e.g.,Lesbian)	neutral	2024	Tianjin
20-30	Married	Bachelor's	social psychological factors	Child-rearing Expenses	neutral	2024	Hunan
20-30	Unmarried	Bachelor's	socio-cultural influences	Deinstitutionalization Of Marriage	neutral	2021	Hubei
20-30	Unmarried	Above Bachelor's	Social Support	Pregnancy-related Health Concerns	neutral	2024	Beijing/Shanghai/Guangzhou/Shenzhen
20-30	Married	Bachelor's	Socioeconomic Status	Housing Cost	neutral	2021	Tianjin
20-30	Unmarried	Below Bachelor's	Socioeconomic Status	Adaption of Urban Newcomers	neutral	2024	Hubei
20-30	Married	Above Bachelor's	Social Support	Work-life Balance	neutral	2024	Tianjin
20-30	Unmarried	Bachelor's	social psychological factors	Maternal Stress	neutral	2024	Beijing/Shanghai/Guangzhou/Shenzhen
Under 20	Unmarried	Above Bachelor's	socio-cultural influences	Urban Mobility	neutral	2022	Beijing/Shanghai/Guangzhou/Shenzhen
Above 30	Married	Above Bachelor's	Socioeconomic Status	Housing Cost	neutral	2024	Hunan
Under 20	Married	Bachelor's	Social Support	Pregnancy-related Health Concerns	neutral	2023	Beijing/Shanghai/Guangzhou/Shenzhen
Above 30	Married	Above Bachelor's	social psychological factors	Maternal Stress	neutral	2022	Beijing/Shanghai/Guangzhou/Shenzhen
20-30	Married	Bachelor's	socio-cultural influences	Urban Mobility	neutral	2021	Beijing/Shanghai/Guangzhou/Shenzhen
Under 20	Married	Bachelor's	Social Support	Work-life Balance	neutral	2024	Shandong
20-30	Unmarried	Below Bachelor's	Social Support	Childbirth Care	neutral	2021	Shandong
20-30	Married	Below Bachelor's	Socioeconomic Status	Housing Cost	neutral	2023	Beijing/Shanghai/Guangzhou/Shenzhen
Under 20	Married	Above Bachelor's	socio-cultural influences	Career Advancement and Personal Goals	neutral	2023	Shandong
20-30	Unmarried	Above Bachelor's	socio-cultural influences	Career Advancement and Personal Goals	neutral	2023	Tianjin
Above 30	Married	Bachelor's	social psychological factors	Maternal Stress	neutral	2023	Hubei
Under 20	Unmarried	Bachelor's	social psychological factors	Maternal Stress	neutral	2024	Hubei
Above 30	Married	Bachelor's	Socioeconomic Status	Housing Cost	neutral	2021	Shandong
Under 20	Unmarried	Above Bachelor's	socio-cultural influences	Urban Mobility	neutral	2021	Hubei
20-30	Married	Below Bachelor's	social psychological factors	Workplace Pregnancy Equity	neutral	2021	Shandong
Above 30	Unmarried	Below Bachelor's	socio-cultural influences	Career Advancement and Personal Goals	neutral	2022	Hunan
Above 30	Unmarried	Above Bachelor's	Social Support	Childbirth Care	neutral	2022	Beijing/Shanghai/Guangzhou/Shenzhen
Under 20	Unmarried	Above Bachelor's	Social Support	Pregnancy-related Health Concerns	neutral	2024	Hubei
20-30	Married	Below Bachelor's	Social Support	Childbirth Care	neutral	2022	Beijing/Shanghai/Guangzhou/Shenzhen
Under 20	Married	Above Bachelor's	socio-cultural influences	Deinstitutionalization Of Marriage	neutral	2023	Hubei
20-30	Unmarried	Bachelor's	Socioeconomic Status	Psychosocial Adjustment Issues	neutral	2024	Tianjin
20-30	Married	Below Bachelor's	social psychological factors	Diverse Sexual Orientations(e.g.,Lesbian)	neutral	2024	Tianjin
20-30	Married	Above Bachelor's	Socioeconomic Status	Psychosocial Adjustment Issues	neutral	2024	Shandong
20-30	Married	Above Bachelor's	Socioeconomic Status	Housing Cost	neutral	2021	Beijing/Shanghai/Guangzhou/Shenzhen
Under 20	Married	Below Bachelor's	Socioeconomic Status	Housing Cost	neutral	2022	Shandong
Under 20	Married	Bachelor's	Socioeconomic Status	Housing Cost	neutral	2023	Hunan
Under 20	Married	Above Bachelor's	social psychological factors	Diverse Sexual Orientations(e.g.,Lesbian)	neutral	2024	Shandong
Above 30	Married	Below Bachelor's	Social Support	Work-life Balance	neutral	2023	Shandong
Under 20	Married	Bachelor's	Social Support	Pregnancy-related Health Concerns	neutral	2024	Shandong
20-30	Married	Below Bachelor's	Social Support	Pregnancy-related Health Concerns	neutral	2023	Hubei
20-30	Unmarried	Bachelor's	socio-cultural influences	DINK (Dual Income No Kids)	neutral	2021	Hubei
20-30	Unmarried	Below Bachelor's	socio-cultural influences	Urban Mobility	neutral	2023	Hunan
20-30	Married	Bachelor's	social psychological factors	Child-rearing Expenses	neutral	2022	Beijing/Shanghai/Guangzhou/Shenzhen
20-30	Unmarried	Below Bachelor's	social psychological factors	Workplace Pregnancy Equity	neutral	2023	Tianjin
20-30	Unmarried	Bachelor's	social psychological factors	Maternal Stress	neutral	2024	Beijing/Shanghai/Guangzhou/Shenzhen
20-30	Unmarried	Below Bachelor's	Social Support	Childcare Services	neutral	2024	Tianjin
Above 30	Unmarried	Above Bachelor's	social psychological factors	Child-rearing Expenses	neutral	2021	Hubei
Above 30	Married	Bachelor's	Social Support	Pregnancy-related Health Concerns	neutral	2021	Shandong
20-30	Unmarried	Below Bachelor's	Social Support	Work-life Balance	neutral	2024	Hunan
Under 20	Unmarried	Above Bachelor's	Socioeconomic Status	Adaption of Urban Newcomers	neutral	2024	Hunan
20-30	Married	Above Bachelor's	socio-cultural influences	Career Advancement and Personal Goals	neutral	2023	Hunan
20-30	Unmarried	Bachelor's	socio-cultural influences	Deinstitutionalization Of Marriage	neutral	2024	Beijing/Shanghai/Guangzhou/Shenzhen
20-30	Married	Bachelor's	social psychological factors	Workplace Pregnancy Equity	neutral	2021	Hubei
20-30	Married	Below Bachelor's	Socioeconomic Status	Psychosocial Adjustment Issues	neutral	2021	Hubei
20-30	Married	Above Bachelor's	social psychological factors	Child-rearing Expenses	neutral	2022	Shandong
20-30	Unmarried	Below Bachelor's	social psychological factors	Diverse Sexual Orientations(e.g.,Lesbian)	neutral	2022	Beijing/Shanghai/Guangzhou/Shenzhen
Under 20	Unmarried	Bachelor's	socio-cultural influences	DINK (Dual Income No Kids)	neutral	2024	Shandong
20-30	Married	Bachelor's	Socioeconomic Status	Adaption of Urban Newcomers	neutral	2023	Tianjin
20-30	Married	Above Bachelor's	social psychological factors	Workplace Pregnancy Equity	neutral	2024	Hubei
20-30	Married	Bachelor's	social psychological factors	Maternal Stress	neutral	2021	Hunan
Under 20	Married	Bachelor's	social psychological factors	Child-rearing Expenses	neutral	2021	Shandong
Under 20	Unmarried	Above Bachelor's	Social Support	Pregnancy-related Health Concerns	neutral	2021	Tianjin
Under 20	Unmarried	Below Bachelor's	socio-cultural influences	DINK (Dual Income No Kids)	neutral	2024	Hunan
Above 30	Unmarried	Below Bachelor's	Social Support	Childcare Services	neutral	2024	Hunan
20-30	Unmarried	Below Bachelor's	social psychological factors	Maternal Stress	neutral	2022	Shandong
20-30	Unmarried	Below Bachelor's	Socioeconomic Status	Housing Cost	neutral	2021	Shandong
20-30	Married	Below Bachelor's	Social Support	Pregnancy-related Health Concerns	neutral	2022	Shandong
20-30	Married	Bachelor's	Social Support	Childbirth Care	neutral	2021	Hubei
20-30	Married	Above Bachelor's	social psychological factors	Child-rearing Expenses	neutral	2022	Beijing/Shanghai/Guangzhou/Shenzhen
20-30	Married	Above Bachelor's	Social Support	Childbirth Care	neutral	2024	Shandong
Under 20	Unmarried	Bachelor's	Socioeconomic Status	Adaption of Urban Newcomers	neutral	2023	Hubei
20-30	Married	Below Bachelor's	Socioeconomic Status	Psychosocial Adjustment Issues	neutral	2023	Beijing/Shanghai/Guangzhou/Shenzhen
Under 20	Unmarried	Above Bachelor's	socio-cultural influences	DINK (Dual Income No Kids)	neutral	2021	Tianjin
20-30	Married	Above Bachelor's	socio-cultural influences	Urban Mobility	neutral	2024	Beijing/Shanghai/Guangzhou/Shenzhen
20-30	Unmarried	Bachelor's	Socioeconomic Status	Psychosocial Adjustment Issues	neutral	2021	Hubei
20-30	Married	Below Bachelor's	Socioeconomic Status	Housing Cost	neutral	2022	Hubei
20-30	Married	Above Bachelor's	Social Support	Childbirth Care	neutral	2024	Beijing/Shanghai/Guangzhou/Shenzhen
Under 20	Unmarried	Below Bachelor's	socio-cultural influences	Career Advancement and Personal Goals	neutral	2022	Beijing/Shanghai/Guangzhou/Shenzhen
Above 30	Unmarried	Below Bachelor's	Social Support	Childbirth Care	neutral	2022	Hubei
Above 30	Unmarried	Above Bachelor's	Socioeconomic Status	Housing Cost	neutral	2021	Hubei
Under 20	Unmarried	Bachelor's	socio-cultural influences	DINK (Dual Income No Kids)	neutral	2022	Tianjin
Above 30	Married	Below Bachelor's	Social Support	Pregnancy-related Health Concerns	neutral	2021	Hubei
20-30	Married	Bachelor's	socio-cultural influences	DINK (Dual Income No Kids)	neutral	2022	Hubei
20-30	Unmarried	Above Bachelor's	social psychological factors	Diverse Sexual Orientations(e.g.,Lesbian)	neutral	2021	Hunan
Under 20	Married	Above Bachelor's	social psychological factors	Diverse Sexual Orientations(e.g.,Lesbian)	neutral	2022	Hunan
Under 20	Unmarried	Below Bachelor's	social psychological factors	Maternal Stress	neutral	2022	Hunan
Above 30	Married	Below Bachelor's	social psychological factors	Workplace Pregnancy Equity	neutral	2022	Shandong
Above 30	Married	Bachelor's	social psychological factors	Diverse Sexual Orientations(e.g.,Lesbian)	neutral	2021	Shandong
20-30	Married	Above Bachelor's	socio-cultural influences	Career Advancement and Personal Goals	neutral	2024	Hubei
Above 30	Unmarried	Below Bachelor's	Socioeconomic Status	Psychosocial Adjustment Issues	neutral	2023	Hunan
20-30	Unmarried	Bachelor's	Social Support	Pregnancy-related Health Concerns	neutral	2023	Tianjin
Under 20	Unmarried	Below Bachelor's	Socioeconomic Status	Adaption of Urban Newcomers	neutral	2021	Tianjin
20-30	Married	Below Bachelor's	Socioeconomic Status	Psychosocial Adjustment Issues	neutral	2021	Tianjin
Under 20	Married	Above Bachelor's	Socioeconomic Status	Housing Cost	neutral	2023	Hubei
20-30	Unmarried	Below Bachelor's	Social Support	Childcare Services	neutral	2024	Hunan
Above 30	Married	Above Bachelor's	social psychological factors	Diverse Sexual Orientations(e.g.,Lesbian)	neutral	2024	Hubei
20-30	Married	Bachelor's	socio-cultural influences	DINK (Dual Income No Kids)	neutral	2023	Hubei
20-30	Married	Below Bachelor's	socio-cultural influences	Urban Mobility	neutral	2022	Tianjin
20-30	Married	Above Bachelor's	Socioeconomic Status	Housing Cost	neutral	2022	Hunan
20-30	Married	Bachelor's	socio-cultural influences	Career Advancement and Personal Goals	neutral	2021	Shandong
20-30	Unmarried	Bachelor's	Social Support	Work-life Balance	neutral	2023	Beijing/Shanghai/Guangzhou/Shenzhen
20-30	Unmarried	Above Bachelor's	Socioeconomic Status	Psychosocial Adjustment Issues	neutral	2023	Hubei
20-30	Married	Bachelor's	Social Support	Work-life Balance	neutral	2021	Hunan
Above 30	Married	Bachelor's	Socioeconomic Status	Housing Cost	neutral	2024	Beijing/Shanghai/Guangzhou/Shenzhen
20-30	Unmarried	Below Bachelor's	social psychological factors	Child-rearing Expenses	neutral	2024	Beijing/Shanghai/Guangzhou/Shenzhen
20-30	Married	Above Bachelor's	socio-cultural influences	Career Advancement and Personal Goals	neutral	2023	Shandong
20-30	Unmarried	Bachelor's	socio-cultural influences	DINK (Dual Income No Kids)	neutral	2022	Shandong
Under 20	Married	Below Bachelor's	Social Support	Work-life Balance	neutral	2023	Hubei
20-30	Married	Above Bachelor's	socio-cultural influences	Urban Mobility	neutral	2023	Hubei
Under 20	Unmarried	Bachelor's	Socioeconomic Status	Adaption of Urban Newcomers	neutral	2022	Hunan
20-30	Unmarried	Bachelor's	social psychological factors	Workplace Pregnancy Equity	neutral	2023	Shandong
20-30	Married	Below Bachelor's	socio-cultural influences	Deinstitutionalization Of Marriage	neutral	2024	Shandong
20-30	Married	Above Bachelor's	social psychological factors	Child-rearing Expenses	neutral	2024	Hunan
Above 30	Married	Above Bachelor's	Social Support	Pregnancy-related Health Concerns	neutral	2022	Shandong
20-30	Married	Bachelor's	social psychological factors	Child-rearing Expenses	neutral	2024	Tianjin
Under 20	Married	Bachelor's	socio-cultural influences	Deinstitutionalization Of Marriage	neutral	2022	Beijing/Shanghai/Guangzhou/Shenzhen
20-30	Unmarried	Bachelor's	socio-cultural influences	Deinstitutionalization Of Marriage	neutral	2022	Tianjin
Above 30	Married	Below Bachelor's	Social Support	Childcare Services	neutral	2023	Beijing/Shanghai/Guangzhou/Shenzhen
Under 20	Married	Bachelor's	Social Support	Work-life Balance	neutral	2022	Hunan
20-30	Unmarried	Below Bachelor's	social psychological factors	Child-rearing Expenses	neutral	2024	Hunan
20-30	Married	Above Bachelor's	social psychological factors	Diverse Sexual Orientations(e.g.,Lesbian)	neutral	2024	Beijing/Shanghai/Guangzhou/Shenzhen
20-30	Unmarried	Below Bachelor's	Social Support	Pregnancy-related Health Concerns	neutral	2021	Beijing/Shanghai/Guangzhou/Shenzhen
Under 20	Unmarried	Above Bachelor's	socio-cultural influences	Deinstitutionalization Of Marriage	neutral	2024	Beijing/Shanghai/Guangzhou/Shenzhen
20-30	Married	Bachelor's	social psychological factors	Diverse Sexual Orientations(e.g.,Lesbian)	neutral	2023	Beijing/Shanghai/Guangzhou/Shenzhen
Above 30	Unmarried	Below Bachelor's	Social Support	Pregnancy-related Health Concerns	neutral	2022	Hubei
Above 30	Married	Bachelor's	social psychological factors	Workplace Pregnancy Equity	neutral	2024	Shandong
Under 20	Unmarried	Above Bachelor's	Social Support	Childbirth Care	neutral	2021	Shandong
20-30	Unmarried	Above Bachelor's	socio-cultural influences	Deinstitutionalization Of Marriage	neutral	2021	Hunan
Under 20	Unmarried	Below Bachelor's	social psychological factors	Child-rearing Expenses	neutral	2022	Hubei
20-30	Married	Bachelor's	social psychological factors	Child-rearing Expenses	neutral	2024	Beijing/Shanghai/Guangzhou/Shenzhen
Under 20	Married	Above Bachelor's	Socioeconomic Status	Adaption of Urban Newcomers	neutral	2024	Hubei
Under 20	Married	Above Bachelor's	Socioeconomic Status	Psychosocial Adjustment Issues	neutral	2021	Beijing/Shanghai/Guangzhou/Shenzhen
20-30	Unmarried	Above Bachelor's	socio-cultural influences	Urban Mobility	neutral	2024	Shandong
Under 20	Unmarried	Below Bachelor's	Social Support	Childcare Services	neutral	2024	Beijing/Shanghai/Guangzhou/Shenzhen
20-30	Married	Above Bachelor's	Socioeconomic Status	Housing Cost	neutral	2022	Shandong
Above 30	Married	Bachelor's	Socioeconomic Status	Adaption of Urban Newcomers	neutral	2024	Beijing/Shanghai/Guangzhou/Shenzhen
Above 30	Unmarried	Bachelor's	socio-cultural influences	Urban Mobility	neutral	2024	Hunan
Under 20	Married	Below Bachelor's	Social Support	Work-life Balance	neutral	2021	Shandong
20-30	Married	Below Bachelor's	socio-cultural influences	Deinstitutionalization Of Marriage	neutral	2023	Hunan
20-30	Married	Bachelor's	social psychological factors	Child-rearing Expenses	neutral	2024	Hubei
20-30	Married	Below Bachelor's	social psychological factors	Diverse Sexual Orientations(e.g.,Lesbian)	neutral	2022	Beijing/Shanghai/Guangzhou/Shenzhen
Above 30	Unmarried	Bachelor's	Social Support	Work-life Balance	neutral	2021	Hubei
20-30	Unmarried	Above Bachelor's	Socioeconomic Status	Adaption of Urban Newcomers	neutral	2021	Beijing/Shanghai/Guangzhou/Shenzhen
20-30	Married	Above Bachelor's	socio-cultural influences	DINK (Dual Income No Kids)	neutral	2022	Shandong
20-30	Unmarried	Below Bachelor's	socio-cultural influences	Urban Mobility	neutral	2023	Beijing/Shanghai/Guangzhou/Shenzhen
20-30	Married	Below Bachelor's	social psychological factors	Child-rearing Expenses	neutral	2024	Tianjin
20-30	Unmarried	Bachelor's	socio-cultural influences	DINK (Dual Income No Kids)	neutral	2024	Tianjin
20-30	Married	Below Bachelor's	Socioeconomic Status	Adaption of Urban Newcomers	neutral	2022	Tianjin
Under 20	Unmarried	Below Bachelor's	Social Support	Pregnancy-related Health Concerns	neutral	2021	Hunan
Under 20	Married	Bachelor's	socio-cultural influences	Career Advancement and Personal Goals	neutral	2022	Tianjin
Under 20	Married	Bachelor's	Socioeconomic Status	Psychosocial Adjustment Issues	neutral	2023	Beijing/Shanghai/Guangzhou/Shenzhen
20-30	Unmarried	Above Bachelor's	Social Support	Childbirth Care	neutral	2021	Hubei
20-30	Married	Above Bachelor's	socio-cultural influences	Urban Mobility	neutral	2023	Hunan
20-30	Unmarried	Above Bachelor's	socio-cultural influences	DINK (Dual Income No Kids)	neutral	2023	Shandong
20-30	Married	Below Bachelor's	Social Support	Pregnancy-related Health Concerns	neutral	2021	Hunan
20-30	Married	Above Bachelor's	socio-cultural influences	Career Advancement and Personal Goals	neutral	2023	Hubei
20-30	Unmarried	Bachelor's	socio-cultural influences	Deinstitutionalization Of Marriage	neutral	2021	Tianjin
Above 30	Married	Bachelor's	socio-cultural influences	Urban Mobility	neutral	2023	Hubei
20-30	Married	Above Bachelor's	social psychological factors	Diverse Sexual Orientations(e.g.,Lesbian)	neutral	2023	Hunan
20-30	Married	Above Bachelor's	Social Support	Pregnancy-related Health Concerns	neutral	2021	Hunan
Above 30	Married	Bachelor's	social psychological factors	Diverse Sexual Orientations(e.g.,Lesbian)	neutral	2023	Hunan
Under 20	Married	Below Bachelor's	Social Support	Childbirth Care	neutral	2023	Hubei
20-30	Married	Above Bachelor's	social psychological factors	Diverse Sexual Orientations(e.g.,Lesbian)	neutral	2024	Beijing/Shanghai/Guangzhou/Shenzhen
20-30	Unmarried	Above Bachelor's	socio-cultural influences	Career Advancement and Personal Goals	neutral	2023	Beijing/Shanghai/Guangzhou/Shenzhen
20-30	Unmarried	Below Bachelor's	Socioeconomic Status	Psychosocial Adjustment Issues	neutral	2022	Tianjin
Under 20	Unmarried	Below Bachelor's	Social Support	Pregnancy-related Health Concerns	neutral	2023	Shandong
Above 30	Unmarried	Below Bachelor's	Socioeconomic Status	Housing Cost	neutral	2022	Hubei
Under 20	Married	Below Bachelor's	Social Support	Work-life Balance	neutral	2021	Beijing/Shanghai/Guangzhou/Shenzhen
Above 30	Married	Bachelor's	Social Support	Childbirth Care	neutral	2021	Tianjin
20-30	Married	Below Bachelor's	socio-cultural influences	Urban Mobility	neutral	2024	Shandong
20-30	Married	Above Bachelor's	Social Support	Work-life Balance	neutral	2021	Tianjin
Under 20	Married	Above Bachelor's	socio-cultural influences	Urban Mobility	neutral	2022	Tianjin
20-30	Unmarried	Bachelor's	socio-cultural influences	Urban Mobility	neutral	2021	Shandong
20-30	Unmarried	Bachelor's	socio-cultural influences	Career Advancement and Personal Goals	neutral	2021	Hunan
20-30	Unmarried	Bachelor's	social psychological factors	Maternal Stress	neutral	2023	Beijing/Shanghai/Guangzhou/Shenzhen
Above 30	Married	Below Bachelor's	social psychological factors	Maternal Stress	neutral	2022	Beijing/Shanghai/Guangzhou/Shenzhen
20-30	Married	Below Bachelor's	socio-cultural influences	Career Advancement and Personal Goals	neutral	2022	Shandong
20-30	Unmarried	Bachelor's	Socioeconomic Status	Adaption of Urban Newcomers	neutral	2022	Beijing/Shanghai/Guangzhou/Shenzhen
Above 30	Unmarried	Above Bachelor's	Socioeconomic Status	Adaption of Urban Newcomers	neutral	2021	Hubei
Under 20	Unmarried	Above Bachelor's	Social Support	Work-life Balance	neutral	2022	Hubei
20-30	Married	Above Bachelor's	Socioeconomic Status	Psychosocial Adjustment Issues	neutral	2021	Hubei
20-30	Unmarried	Bachelor's	Social Support	Childbirth Care	neutral	2021	Shandong
20-30	Unmarried	Above Bachelor's	Social Support	Childbirth Care	neutral	2024	Tianjin
Above 30	Married	Bachelor's	Social Support	Childcare Services	neutral	2024	Tianjin
Above 30	Married	Below Bachelor's	social psychological factors	Workplace Pregnancy Equity	neutral	2021	Hunan
20-30	Unmarried	Bachelor's	socio-cultural influences	DINK (Dual Income No Kids)	neutral	2021	Hunan
20-30	Married	Above Bachelor's	Socioeconomic Status	Adaption of Urban Newcomers	neutral	2023	Hubei
20-30	Unmarried	Below Bachelor's	socio-cultural influences	Career Advancement and Personal Goals	neutral	2024	Hubei
20-30	Married	Below Bachelor's	socio-cultural influences	DINK (Dual Income No Kids)	neutral	2022	Shandong
20-30	Married	Below Bachelor's	social psychological factors	Child-rearing Expenses	neutral	2024	Hubei
20-30	Married	Below Bachelor's	Social Support	Childbirth Care	neutral	2024	Hubei
Under 20	Married	Below Bachelor's	socio-cultural influences	Deinstitutionalization Of Marriage	neutral	2024	Hubei
Above 30	Married	Bachelor's	Social Support	Childcare Services	neutral	2022	Beijing/Shanghai/Guangzhou/Shenzhen
20-30	Unmarried	Above Bachelor's	social psychological factors	Maternal Stress	neutral	2021	Tianjin
20-30	Unmarried	Above Bachelor's	socio-cultural influences	Urban Mobility	neutral	2024	Beijing/Shanghai/Guangzhou/Shenzhen
Above 30	Unmarried	Above Bachelor's	Socioeconomic Status	Housing Cost	neutral	2024	Hubei
20-30	Married	Below Bachelor's	socio-cultural influences	Deinstitutionalization Of Marriage	neutral	2021	Hubei
20-30	Married	Below Bachelor's	social psychological factors	Child-rearing Expenses	neutral	2021	Beijing/Shanghai/Guangzhou/Shenzhen
Under 20	Married	Below Bachelor's	social psychological factors	Child-rearing Expenses	neutral	2023	Beijing/Shanghai/Guangzhou/Shenzhen
Above 30	Married	Above Bachelor's	socio-cultural influences	DINK (Dual Income No Kids)	neutral	2024	Shandong
Under 20	Married	Below Bachelor's	Socioeconomic Status	Adaption of Urban Newcomers	neutral	2021	Shandong
20-30	Unmarried	Bachelor's	Social Support	Childbirth Care	neutral	2022	Hubei
20-30	Married	Below Bachelor's	socio-cultural influences	DINK (Dual Income No Kids)	neutral	2022	Beijing/Shanghai/Guangzhou/Shenzhen
20-30	Married	Below Bachelor's	socio-cultural influences	DINK (Dual Income No Kids)	neutral	2023	Shandong
Under 20	Married	Below Bachelor's	Socioeconomic Status	Adaption of Urban Newcomers	neutral	2024	Hunan
20-30	Married	Above Bachelor's	Socioeconomic Status	Adaption of Urban Newcomers	neutral	2021	Beijing/Shanghai/Guangzhou/Shenzhen
20-30	Unmarried	Below Bachelor's	social psychological factors	Diverse Sexual Orientations(e.g.,Lesbian)	neutral	2022	Tianjin
20-30	Unmarried	Below Bachelor's	Social Support	Childcare Services	neutral	2023	Hunan
20-30	Married	Bachelor's	Social Support	Work-life Balance	neutral	2024	Hunan
Under 20	Unmarried	Bachelor's	socio-cultural influences	Career Advancement and Personal Goals	neutral	2022	Beijing/Shanghai/Guangzhou/Shenzhen
20-30	Married	Bachelor's	Social Support	Childbirth Care	neutral	2023	Hubei
Above 30	Married	Above Bachelor's	social psychological factors	Diverse Sexual Orientations(e.g.,Lesbian)	neutral	2021	Tianjin
Above 30	Married	Bachelor's	social psychological factors	Maternal Stress	neutral	2022	Shandong
20-30	Unmarried	Below Bachelor's	Socioeconomic Status	Housing Cost	neutral	2024	Shandong
20-30	Married	Bachelor's	Socioeconomic Status	Adaption of Urban Newcomers	neutral	2022	Hubei
20-30	Married	Bachelor's	social psychological factors	Workplace Pregnancy Equity	neutral	2021	Tianjin
Above 30	Married	Above Bachelor's	Socioeconomic Status	Adaption of Urban Newcomers	neutral	2021	Tianjin
Above 30	Married	Above Bachelor's	social psychological factors	Maternal Stress	neutral	2023	Hunan
20-30	Unmarried	Above Bachelor's	Socioeconomic Status	Housing Cost	neutral	2021	Hunan
[truncated: 9,419 more rows]
